# Supplementary material for: Lipidomic and metabolic changes in the P4-type ATPase ATP10D deficient C57BL/6J wild type mice upon rescue of ATP10D function
Source: PLoS One. 2017 May 25;12(5):e0178368. doi: 10.1371/journal.pone.0178368 (PMC5444826; doi:10.1371/journal.pone.0178368)
Supplement: S1 Data — (XLSX) [file pone.0178368.s002.xlsx]

## Sheet: VAT
Lipid species	CTRL 1	CTRL 2	CTRL 3	CTRL 4	CTRL 5	TG 1	TG 3	TG 4	TG 5
SM 24:3	0.000381297	0.000258772	0.000349441	0.000133567	0	0.000371483	0.00061765	0.000164471	0.000398667
SM 24:2	0.00535099	0.00463849	0.00715789	0.00380097	0.00665217	0.00637094	0.012378	0.00490848	0.005818
SM 22:2	0.000215685	0.000458805	0	0.000191001	0	0	0.000732535	0.000325868	0.000671587
SM 24:1	0.0232412	0.0203789	0.033318	0.0196375	0.0289478	0.027673	0.0527267	0.0242551	0.027575
SM 22:1	0.0063405	0.00446451	0.0064558	0.00446501	0.00502392	0.00721874	0.0115473	0.00552624	0.00668238
SM 20:1	0.00211396	0.0019294	0.00213821	0.00192268	0.00221448	0.00338328	0.00487786	0.00313155	0.00351779
SM 18:1	0.00213956	0.00192824	0.00240487	0.00225505	0.00270917	0.00252798	0.00484892	0.00210561	0.00234918
SM 16:1	0.00368834	0.00321813	0.00427639	0.00338659	0.00839787	0.00421512	0.0080484	0.00379085	0.00439483
SM 24:0	0.0146792	0.0114108	0.0208458	0.0106785	0.0177709	0.0171338	0.0334357	0.0148603	0.0154032
SM 22:0	0.0226499	0.0162586	0.0288514	0.015866	0.0267346	0.0313833	0.0477817	0.0284439	0.026038
SM 20:0	0.00985172	0.00944161	0.0125229	0.00828522	0.0137501	0.0214109	0.0291866	0.0186572	0.0207474
SM 18:0	0.0164523	0.0156313	0.0198577	0.014809	0.0196795	0.0232727	0.043249	0.0212401	0.0234236
SM 16:0	0.0723665	0.0654562	0.108706	0.0666695	0.102748	0.0927126	0.185139	0.0857004	0.0931437
SM 15:0	0.00135145	0.00128214	0.00204571	0.00113496	0.00176169	0.00212821	0.0036425	0.00137631	0.00193857
SM 14:0	0.00095816	0.000891181	0.00114987	0.000988306	0.00207062	0.0010113	0.00191932	0.000859108	0.00119156
PC 40:6	0.00616625	0.00724268	0.00762717	0.00465583	0.00696185	0.0108582	0.0126334	0.00995847	0.00806644
PC 38:6	0.0061492	0.00571373	0.00755171	0.00498159	0.0066589	0.00755693	0.0163171	0.00678322	0.00562278
PC 40:5	0.00157731	0.00115951	0.00204471	0.00148063	0.00220502	0.00154306	0.00616811	0.00154419	0.00172289
PC 38:5	0.00547701	0.0030217	0.00309074	0.00474826	0.00785431	0.00335234	0.0201995	0.00257391	0.00291112
PC 36:5	0.00127031	0.000814997	0.000975354	0.000844272	0.00159555	0.000953597	0.00405784	0.000832908	0.000947662
PC 40:4	0.00107858	0.000965804	0.0013936	0.000981955	0.00156069	0.0012343	0.0037115	0.000981831	0.00112231
PC 38:4	0.0202186	0.0112764	0.0163375	0.0154574	0.0244631	0.0150441	0.104956	0.012541	0.0128894
PC 36:4	0.0168639	0.0103044	0.0159253	0.0121634	0.0190257	0.016172	0.0901508	0.010125	0.0115568
PC 38:3	0.00513353	0.00434365	0.00933968	0.00622965	0.00633643	0.00752726	0.0266606	0.00784441	0.00759912
PC 36:3	0.0275561	0.0185476	0.0404581	0.0198509	0.0278139	0.0333313	0.125436	0.0269441	0.0276974
PC 34:3	0.00447269	0.00346621	0.00617446	0.00310766	0.00540295	0.00595052	0.0171818	0.00528272	0.00540396
PC 38:2	0.00399035	0.00657251	0.0137108	0.00490928	0.0122934	0.0145523	0.0102157	0.00770589	0.0103906
PC 36:2	0.13698	0.0992093	0.205991	0.086136	0.173154	0.203032	0.736098	0.176538	0.183874
PC 34:2	0.0843992	0.065094	0.127772	0.0649705	0.100457	0.119788	0.339916	0.0990997	0.10251
PC 32:2	0.00118984	0.000896463	0.00194329	0.000592252	0.00167397	0.00158492	0.00573642	0.00235661	0.00222115
PC 38:1	0.0167723	0.0155331	0.0357316	0.0128496	0.0297588	0.0272571	0.0167023	0.0256252	0.0335902
PC 36:1	0.0324601	0.0258812	0.0546938	0.0305172	0.0836143	0.0462636	0.104798	0.0366954	0.0483371
PC 34:1	0.0461364	0.0434512	0.0696133	0.0395446	0.0971545	0.0604018	0.151047	0.0503458	0.0602196
PC 32:1	0.00868018	0.00950211	0.0133721	0.00907831	0.0204491	0.00942049	0.0212346	0.00940032	0.00975085
PC 30:1	0	0	0	0	0	0	0	0	0
PC 36:0	0.0187116	0.0215676	0.0375601	0.013481	0.0320253	0.0352736	0.0129236	0.0375003	0.0305049
PC 34:0	0.00450281	0.00380443	0.00725804	0.0043708	0.0118719	0.00672319	0.0152587	0.00511479	0.00754028
PC 32:0	0.0396743	0.0377019	0.0654451	0.0369733	0.0678955	0.0543161	0.11465	0.0442838	0.0565473
PC 30:0	0.00377602	0.0037918	0.00658593	0.00436468	0.0064757	0.00390519	0.00791293	0.00525924	0.0034665
PC O-36:5	0.000884364	0.000678678	0.000907037	0.000494699	0.000984036	0.000834005	0.00548669	0.00066299	0.000568538
PC O-36:4	0.000664212	0.000420194	0.000790136	0.000689265	0.000879671	0.000943448	0.00544293	0.000611972	0.000752732
PC O-36:2	0.0110986	0.00858626	0.0212972	0.00848747	0.0165306	0.0188432	0.0240537	0.0146294	0.0177582
PC O-34:2	0.00191546	0.0016609	0.00326219	0.00186995	0.00308956	0.00322555	0.0089417	0.00306197	0.00289995
PC O-36:1	0.00861132	0.00767732	0.0138127	0.0100455	0.0147282	0.0139253	0.0144926	0.0112789	0.0150833
PC O-34:1	0.00402234	0.00408636	0.00631799	0.0043578	0.00790454	0.00663515	0.0124785	0.0058584	0.00621669
PC O-32:1	0.00141221	0.00105254	0.00299918	0.00191155	0.0023561	0.00155221	0.00378257	0.00161833	0.00236006
PC O-30:1	0.00047186	0	0.000754162	0.000563481	0.00133685	0.000583476	0	0.00144831	0.000326349
PC O-34:0	0.00184642	0.00128084	0.00239025	0.00164604	0.00193876	0.00292409	0.00350057	0.00190846	0.00258433
PC O-32:0	0.00260365	0.00236124	0.00442755	0.00256303	0.00448256	0.00429956	0.0080279	0.00372438	0.00474857
PC O-30:0	0.00239434	0.00138411	0.00249233	0.00221381	0.00331037	0.00225631	0.00228111	0.00241523	0.00297266
PE 42:7	0.00678913	0.00511139	0.00522103	0.00563538	0	0.00390451	0.00316634	0.00472975	0.00528658
PE 42:6	0.00512775	0	0.00440167	0	0.00456933	0	0.00311952	0	0.00556155
PE 40:6	0.0271686	0.0183653	0.0196795	0.00902199	0.0215945	0.0160239	0.11203	0.01352	0.0115147
PE 38:6	0.00578197	0.00550566	0.00531464	0.00539093	0.00554722	0.00546299	0.0199178	0.00384194	0.00305591
PE 42:5	0	0	0	0	0	0.00382711	0.00320439	0	0
PE 40:5	0	0.00652684	0.00806663	0.00970392	0.00450412	0.00563679	0.0249014	0.00782788	0.00549011
PE 38:5	0.00381197	0.00389795	0.00524016	0.00384989	0.00558171	0.0058589	0.0337358	0.0035681	0.00309323
PE 36:5	0.00195912	0.00253943	0.00206453	0.00301566	0.0024253	0.0017457	0.00249485	0.00170034	0.00114944
PE 40:4	0.0059278	0.00524533	0.00581834	0.00984497	0.00641023	0.00468615	0.0186295	0.00524574	0.00668654
PE 38:4	0.0179506	0.0138661	0.0221533	0.0127168	0.0208339	0.0229123	0.160782	0.0206135	0.0213795
PE 36:4	0.00437608	0.00494303	0.00608123	0.00464986	0.00484441	0.00652748	0.0242483	0.00561672	0.00451043
PE 40:3	0	0.00605292	0	0	0	0.00444982	0.00356741	0	0.0050037
PE 38:3	0.00194512	0.00225927	0.00371889	0.00330618	0.00252649	0.00259435	0.00699206	0.00402622	0.00454534
PE 36:3	0.00860085	0.00890958	0.0130123	0.0051423	0.00756353	0.0133532	0.0488185	0.0119966	0.0102964
PE 34:3	0.00335629	0.00361461	0.00295696	0.00173477	0.00204515	0.00276767	0.00598679	0.00427817	0.00238959
PE 38:2	0	0.0020275	0.00278831	0	0.00326939	0.00397468	0.00529445	0.00158629	0
PE 36:2	0.0162673	0.0153934	0.0308813	0.0136024	0.0195032	0.0362572	0.124664	0.028003	0.0250471
PE 34:2	0.0119317	0.0119885	0.0190482	0.0106141	0.0141857	0.0187717	0.0607115	0.0161734	0.0112619
PE 32:2	0	0	0.000896882	0	0.00105368	0	0.000709239	0.00114085	0
PE 38:1	0.00196358	0	0.00209951	0.00187956	0.00342018	0.00317161	0.00335188	0.00374279	0.00298337
PE 36:1	0.00878371	0.00250744	0.0100369	0.00241707	0.00648995	0.00645875	0.0186371	0.0050468	0.00590385
PE 34:1	0.00995626	0.00558801	0.0122354	0.00463377	0.00697772	0.00757929	0.0169716	0.00911335	0.00819487
PE 32:1	0.00276982	0.00126166	0.00155518	0.00164857	0.00120224	0.00135629	0.00163094	0.00135843	0.00154362
PE 34:0	0.00181777	0.00109312	0	0	0.00128392	0	0.00121969	0.00149918	0.00176926
PE 32:0	0.00262137	0.00119147	0.00119981	0.00137705	0.00174178	0.0013552	0.00214684	0.0026365	0.0014851
PE P-16:0/22:6	0.00853519	0.00974272	0.0116519	0.00711865	0.00668364	0.00909033	0.0488896	0.00588991	0.0112725
PE P-18:1/22:6	0	0	0.0052492	0	0	0	0.00907272	0	0
PE P-18:0/22:6	0	0	0.00512736	0.00695064	0.0107341	0	0.0118275	0	0
PE P-16:0/22:5	0	0	0.0052279	0	0.00779097	0.00495562	0.0175511	0	0
PE P-18:1/22:5	0	0	0	0	0	0.00507976	0.00360693	0	0
PE P-18:0/22:5	0	0	0	0	0	0	0.00549719	0	0
PE P-16:0/20:5	0	0	0.00533881	0	0	0.00645792	0.00685462	0.00501586	0.00754506
PE P-18:1/20:5	0.00533997	0	0.00578732	0	0	0	0.00356325	0	0
PE P-18:0/20:5	0	0	0	0	0	0.00575981	0.00560187	0	0
PE P-16:0/22:4	0.00495471	0	0.00731934	0	0	0	0.0139514	0	0.00567807
PE P-18:1/22:4	0	0	0	0.007282	0	0.00563856	0.00361635	0	0.00673917
PE P-18:0/22:4	0	0	0	0	0.00712838	0	0.00682728	0.00564637	0
PE P-16:0/20:4	0.0181055	0.00928692	0.0132833	0.0145872	0.0150968	0.0128797	0.100534	0.0116422	0.0117642
PE P-18:1/20:4	0	0	0	0	0	0.00528026	0.0191257	0.0058682	0
PE P-18:0/20:4	0	0.00637238	0.00915554	0.00925935	0.0111715	0.00728854	0.0414011	0	0.00731937
PE P-16:0/22:3	0	0	0.00518	0.00755009	0.0057735	0	0.003186	0	0
PE P-18:1/22:3	0	0	0	0	0	0	0.00297629	0	0
PE P-18:0/22:3	0	0	0	0	0	0.00556711	0	0	0
PE P-16:0/20:3	0	0.00547963	0.00669569	0	0	0	0.00487739	0	0
PE P-18:1/20:3	0	0	0	0	0	0	0	0	0
PE P-18:0/20:3	0	0	0	0	0	0	0	0	0
PE P-16:0/18:3	0	0.00527485	0.00589412	0.00633332	0	0.00517012	0.00406013	0.0053039	0
PE P-18:1/18:3	0	0	0	0.00714399	0	0.00487658	0	0	0
PE P-18:0/18:3	0	0	0	0	0	0	0.00382313	0	0
PE P-16:0/18:2	0.00652082	0.00732127	0.0100407	0.00770333	0.00804667	0.0115107	0.0303898	0.00816457	0.00816377
PE P-18:1/18:2	0.00511582	0	0	0	0	0.00477861	0.00990999	0	0
PE P-18:0/18:2	0	0	0.00579301	0.00721718	0.00805986	0.0054945	0.0128306	0.00702956	0.00903844
PE P-16:0/18:1	0.00919404	0.00857997	0.0167781	0.0092014	0.00966333	0.0179719	0.0238405	0.0133513	0.0143865
PE P-18:1/18:1	0	0	0	0	0	0	0.0109166	0.00577135	0
PE P-18:0/18:1	0	0	0.00607884	0	0.00745758	0.00524101	0.00722497	0.00609292	0.00826133
PE P-16:0/16:1	0.00740902	0.00567833	0.00937214	0.00709332	0	0.00691244	0.00712343	0.00620775	0.00659911
PE P-18:1/16:1	0	0	0.00505628	0	0	0	0.0030409	0	0
PE P-18:0/16:1	0	0	0	0	0	0	0.0036441	0	0
PE P-16:0/18:0	0	0.00505345	0	0	0	0	0.00554786	0	0
PE P-18:1/18:0	0	0	0	0	0	0	0	0.00560541	0
PE P-18:0/18:0	0	0	0	0	0	0.00719628	0.00671341	0	0
PE P-16:0/16:0	0.00538954	0.00562435	0.00658111	0.00800533	0.00889873	0.00800274	0.00521746	0.00552384	0
PE P-18:1/16:0	0	0	0.00542817	0	0	0	0.00284762	0.00608516	0
PE P-18:0/16:0	0	0	0.00552363	0	0.00685348	0	0	0.00647455	0.00595924
PS 40:7	0	0	0	0	0	0	0	0	0
PS 42:6	0	0	0	0	0	0	0	0	0
PS 40:6	0.0670642	0	0	0	0	0.0741626	0.346608	0	0
PS 38:6	0	0	0	0	0	0	0	0	0
PS 42:5	0	0	0	0	0	0	0	0	0
PS 40:5	0	0	0	0	0	0	0.056556	0	0
PS 38:5	0	0	0	0	0	0	0	0	0
PS 40:4	0	0	0	0	0	0	0.0541302	0	0
PS 38:4	0.0167144	0	0.0186111	0	0	0.017602	0.100984	0.0219175	0.0207327
PS 36:4	0	0	0	0	0	0	0	0	0
PS 38:3	0	0	0	0	0	0	0.0163134	0	0
PS 36:3	0	0	0	0	0	0	0	0	0
PS 38:2	0	0	0	0	0	0	0	0	0
PS 36:2	0	0.0159797	0.0334789	0	0	0.0177901	0.075699	0.0236123	0
PS 34:2	0	0	0	0	0	0	0	0	0
PS 38:1	0	0	0	0	0	0	0	0	0
PS 36:1	0	0	0	0	0	0	0.0316346	0	0
PS 34:1	0	0	0	0	0	0	0	0	0
PS 34:0	0	0	0	0	0	0	0	0	0
PS 32:0	0	0	0	0	0	0	0	0	0
PI 40:6	0	0	0	0	0.00504046	0	0	0	0
PI 38:6	0	0	0	0	0	0	0	0	0
PI 40:5	0.00573383	0.00695759	0.00604536	0	0	0	0	0	0
PI 38:5	0.00855101	0.00650235	0.00626322	0.00642485	0.00487184	0.00902146	0.0263286	0.00651184	0.00812917
PI 40:4	0	0	0	0	0	0	0.00651076	0	0.00717863
PI 38:4	0.0680261	0.0535674	0.0657599	0.0441123	0.0479096	0.073737	0.293801	0.0648122	0.054551
PI 36:4	0.0149923	0.0176615	0.0142817	0.0174343	0.0113086	0.013073	0.0248734	0.0119875	0.0203052
PI 40:3	0.0075485	0.011207	0.0072923	0	0.00687566	0.00701014	0	0.0108483	0.00944161
PI 38:3	0.00434865	0.010157	0.00675454	0.0107824	0.00519546	0.00665694	0.0060905	0.00603901	0.007866
PI 36:3	0.0106275	0.0175384	0.0151974	0.0135665	0.0151731	0.012015	0.0125084	0.0103733	0.0164629
PI 34:3	0.00994115	0.00847385	0.00751319	0.0103592	0.00555921	0.00773255	0	0.0085311	0.0132509
PI 38:2	0	0	0	0	0	0.00693103	0	0	0.00862144
PI 36:2	0.0116111	0.0151273	0.0142126	0.0178754	0.0106782	0.0123073	0.0164718	0.0140176	0.0153391
PI 34:2	0.0125807	0.0127569	0.0151899	0.0158659	0.00845426	0.0110248	0.00762218	0.0141586	0.0163063
PI 36:1	0	0	0	0.0081607	0.00773332	0	0	0.00807675	0
PI 34:1	0.00943898	0.0184577	0.013155	0.0126207	0.0150238	0.00931663	0.00678952	0.0118837	0.0100834
PI 36:0	0	0	0	0	0	0	0	0	0
PI 32:0	0.00522006	0.00957914	0.00666851	0.00916728	0.00470328	0	0	0.00581456	0.0097238
LPC 22:6	0	0.000322582	0.000227596	0	0.000335867	0.000377407	0.000476884	0	0.000224933
LPC 22:5	0	0	0	0	0	0	0.000191519	0	0
LPC 20:5	0	0	0	0	0	0	0	0	0
LPC 22:4	0	0	0	0	0	0	0	0	0
LPC 20:4	0.000685491	0.000559454	0.000654051	0.000586399	0.0006718	0.000647828	0.00331142	0.000305315	0.00030411
LPC 20:3	0.000219503	0.000290905	0.000224671	0	0.000275113	0.000219471	0.000551548	0.000245227	0.000221924
LPC 18:3	0.000434549	0.000596859	0.00096821	0.000494775	0.000985704	0.000832165	0.000502793	0.000707262	0.000825269
LPC 18:2	0.00717397	0.00753288	0.0149838	0.00580151	0.0112269	0.0129722	0.0321266	0.00861801	0.00837169
LPC 18:1	0.00446629	0.00564623	0.0110846	0.00485751	0.0134699	0.00780419	0.0136559	0.00598306	0.0075242
LPC 16:1	0.000543751	0.000739729	0.00118728	0.00073977	0.00175207	0.000991722	0.00104715	0.000594338	0.000804049
LPC 22:0	0.000304736	0.000310484	0.000685254	0.000495275	0.000850481	0.000460047	0.000380548	0.000427788	0.000559721
LPC 20:0	0.00108174	0.00140915	0.00250999	0.00105356	0.0023447	0.00272625	0.00105538	0.00245047	0.00221262
LPC 18:0	0.0126256	0.0126718	0.0244559	0.010207	0.0298433	0.0251457	0.052187	0.0204885	0.0226481
LPC 16:0	0.0119218	0.0118339	0.0243282	0.0114667	0.0256872	0.0221655	0.0364155	0.0170155	0.0194222
LPC 15:0	0	0	0.000284338	0	0.000266532	0	0.000181811	0	0
Cer d18:1/24:1	0.00813451	0.0130843	0.0172173	0.0106382	0.014298	0.00902801	0.0145531	0.00921484	0.00709784
Cer d18:1/24:0	0.00357846	0.00451035	0.00642622	0.00434787	0.00392183	0.004915	0.00521261	0.00332207	0.00297841
Cer d18:1/23:0	0.00399962	0.00449801	0.00588365	0.00351885	0.00409682	0.00401932	0.00411339	0.00371355	0.00207671
Cer d18:1/22:0	0.00315687	0.00410733	0.00389194	0.0025743	0.00355006	0.00299419	0.00450361	0.00310571	0.00309942
Cer d18:1/20:0	0.00298811	0.00399133	0.0042545	0.00274101	0.00314898	0.00439026	0.00433864	0.00367799	0.00260636
Cer d18:1/18:0	0.00084449	0.00153383	0.00249925	0.00215496	0.00256351	0.00191667	0.00382178	0.00213696	0.00174084
Cer d18:1/16:0	0.0108665	0.0095258	0.0166566	0.00888887	0.0175131	0.0112337	0.0182532	0.0105122	0.0103891
HexCer d18:1/24:1	0.000433551	0.000409673	0.000806502	0.000399111	0.0007602	0.000132961	0.0003079	0.000103358	0.000123776
HexCer d18:1/24:0	0.000319485	0.0002835	0.000594446	0.000251285	0.000623396	0.000117656	0.000248625	7.01604e-05	0.000110015
HexCer d18:1/23:0	0.000263629	0.000232867	0.000459796	0.000221728	0.000406941	7.83832e-05	0.000136272	4.97754e-05	7.12649e-05
HexCer d18:1/22:0	0.000492275	0.000432672	0.00080799	0.000359057	0.000850247	0.000192765	0.000396292	0.000124368	0.00019662
HexCer d18:1/16:0	0.000216232	0.000193982	0.000321903	0.000195993	0.000490563	7.49643e-05	0.000162385	5.25833e-05	6.73124e-05
LacCer d18:1/24:1	0.000127635	0.000145036	0.000336011	0.000112244	0.000338675	0.000241239	0.000570417	0.000171089	0.0002309
LacCer d18:1/24:0	0.000102483	0.000105805	0.000238543	8.55787e-05	0.000252613	0.000178788	0.00045127	0.000164523	0.000170436
LacCer d18:1/23:0	7.74366e-05	7.85248e-05	0.00017059	5.71751e-05	0.000159258	0.000140005	0.000295547	0.000132364	0.000141728
LacCer d18:1/22:0	0.000149921	0.000149724	0.00031878	0.000101712	0.000362463	0.000336442	0.00080928	0.000283773	0.000356258
LacCer d18:1/16:0	0.000126376	0.000120724	0.000295116	0.00011559	0.000335554	0.000254573	0.000591077	0.000191227	0.000214972
LPA 16 0	0.000276557	0	0.000354684	0.000239636	0.000247219	0.000324882	0	0.000250828	0.000212171
LPA 18 0	0.00126285	0.00174071	0.00232216	0.00156718	0.00264546	0.00213229	0.00221762	0.00177647	0.00191596
LPA 18 1	0.000291038	0.000309127	0.000519695	0.000408719	0.000450585	0.00038636	0.000363472	0	0
LPA 18 2	0	0.000312302	0.000547873	0	0	0.000699208	0	0	0
LPA 20 4	0	0	0	0	0	0	0	0	0
BMP 16:0/18:1	0.000144332	9.87918e-05	0.000128872	0.000131384	0	0.000137762	0.00023824	0.000122521	0.000136836
BMP 16:0/16:0	0	0	0	0	0	0	0	0	0
BMP 16:1/18:1	0.000173415	0.000215118	0.000173415	0.000134589	0.000183764	0.000159256	0.000210335	0.000110862	0.000161992
BMP 18:0/22:6	0	0	0	0	0	0	0	0	0
BMP 18:1/22:5	0	0	0	0	0	0	0	0	0
BMP 18:1/20:4	0	0	0	0	0	0	0	0	0
BMP 18:1/20:3	0	0	0	0	0	0	0	0	0
BMP 18:1/20:2	0	0	0	0	0	0	0	0	0
BMP 18:1/18:1	0.000845219	0.000499341	0.00155731	0.000526245	0.000919837	0.00122702	0.00281451	0.000744034	0.0011479
BMP 18:1/18:0	0	0	3.71812e-05	0	5.60519e-05	2.64583e-05	0.000110984	0	4.28302e-05
BMP 18:2/18:2	0.000190078	6.47565e-05	0.000183699	6.65731e-05	7.14494e-05	0.000224491	0.00124227	0.000167547	0.000115293
BMP 18:2/18:1	0.00055697	0.000373147	0.00108053	0.00039376	0.000391266	0.000754569	0.00356761	0.000545849	0.000687379
BMP 22:6/22:6	0	0	0	0	0	0	0	0	0
CL 34:2/36:3	0.000422498	0.000553678	0.000372241	0.000275755	0.000363456	0.000664142	0.00150982	0.000270816	0.000173715
CL 34:2/34:2	0.000179503	0.00013735	0.000146879	7.083e-05	9.13322e-05	0.000243485	0.00022291	5.6794e-05	6.46959e-05
CL 34:3/36:4	0.000619553	0.000977702	0.000496166	0.00061206	0.000687299	0.000890973	0.00362003	0.000420119	0.000432943
CL 34:3/34:3	7.2533e-05	9.49499e-05	7.68975e-05	5.47062e-05	8.15594e-05	6.85632e-05	0.000237542	5.00383e-05	2.58648e-05
CL 36:2/36:2	9.24825e-05	6.68022e-05	0.000160859	4.8668e-05	0.0014331	0.000124669	0.000779807	0.000101943	9.46766e-05
CL 36:3/38:6	6.75202e-05	5.68754e-05	0	0	7.45901e-05	0	0.000566439	0	0
CL 36:3/38:5	5.76841e-05	0.000109094	0	4.99993e-05	8.66543e-05	4.81279e-05	0.000424702	6.91335e-05	0
CL 36:3/38:4	4.78729e-05	4.85208e-05	5.90521e-05	7.413e-05	0.00010209	0.000127833	0.000417956	3.21441e-05	4.4423e-05
CL 36:3/38:3	4.87419e-05	7.90468e-05	9.65699e-05	5.42384e-05	6.54249e-05	0.000114854	0.000569727	8.46582e-05	6.95989e-05
CL 36:3/36:3	0.000629346	0.000852136	0.000664648	0.000458191	0.000640363	0.000682485	0.00329844	0.00051986	0.000397425
CL 36:3/36:2	0.000173913	0.000327781	0.00015976	0.000156455	0.000366528	0.000270942	0.00109551	0.000167604	0.000198305
CL 36:4/38:6	0.000121644	0.00012284	4.38561e-05	0.000112121	0.000111801	0.000106499	0.000974351	0.000103633	5.9186e-05
CL 36:4/38:5	9.94548e-05	0.000243382	9.49865e-05	0.000128191	0.0001659	0.000100821	0.000969119	6.25472e-05	5.90825e-05
CL 36:4/38:4	0.0001168	0.000203672	9.78355e-05	0.000122897	0.00015472	0.000165759	0.00132661	0.000192595	0.000124909
CL 36:4/36:4	0.00234221	0.00322767	0.00179609	0.00222346	0.00222227	0.00358477	0.0217629	0.00211329	0.00198063
CL 36:4/36:3	0.00174796	0.00243307	0.00177753	0.00135734	0.0017029	0.00235423	0.0119463	0.00129057	0.000906516
CL 36:4/36:2	0.00023181	0.000350647	0.000258666	0.000207512	0.000277649	0.000333987	0.000962817	0.000182208	0.00019455
CL 36:4/36:1	3.97214e-05	0.000115761	7.59167e-05	3.13145e-05	8.11199e-05	0.000120814	0.000533806	9.19847e-05	2.60725e-05
LPG 20:4	0	0	0	0	0	0	0	0	0
LPG 18:1	0.00293784	0.00220714	0.00423053	0.00212302	0.0046256	0.00259467	0.00459616	0.00250851	0.00210444
LPG 16:0	0.000563748	0.00098318	0.001335	0.000511097	0.00299594	0.000989079	0.00233437	0.000867229	0.000915114
PA 38:4	0.00701552	0.00300481	0.00434469	0.00481571	0.0034445	0.00553277	0.00697605	0.00450103	0.0059657
PA 36:2	0.015695	0.00724364	0.0162098	0.010418	0.00908771	0.0144389	0.0160242	0.0126462	0.0155718
PA 36:1	0.00534583	0.00295858	0.00610377	0.00520319	0.00865833	0.00455875	0.00660964	0.00412601	0.00766882
PA 34:1	0.00182587	0.000784914	0.00150889	0.00130245	0.00139174	0.000963477	0.00139898	0.00140808	0.001651
PA 32:0	0.000280444	0	0.000362987	0.000414091	0.00023479	0.000222119	0.000218501	0.000393473	0.000436755
PG 38:4	0.00106847	0.000828986	0.000706736	0.000352731	0.000818558	0.000331555	0.00422597	0.000476023	0.000573993
PG 36:3	0.00401314	0.00328677	0.00355635	0.00183586	0.00283642	0.00180196	0.01155	0.00262891	0.00287134
PG 36:2	0.00843835	0.0063545	0.00930631	0.00359596	0.00822519	0.00649837	0.0329056	0.00868012	0.00949605
PG 36:1	0.00319693	0.00207824	0.00438831	0.00168791	0.00468609	0.00460156	0.0131794	0.00410945	0.00452548
PG 34:1	0.00843042	0.007504	0.010738	0.00645144	0.020049	0.010835	0.02189	0.00899107	0.00937463
PG 34:0	0.000180276	0.000102036	0.000158585	0.000194768	0.000871767	0.000150835	0.000368331	0.000165784	0.000221914
PG 32:0	0.000378158	0.000444004	0.000463693	0.000433081	0.000690189	0.000548966	0.00100044	0.000409546	0.000795426
CE 22:6	0	0.00358544	0	0	0	0	0	0	0
CE 22:5	0	0.0095764	0.00775743	0	0	0.0075173	0	0	0.0122859
CE 20:5	0	0	0	0	0	0	0	0	0
CE 22:4	0	0	0	0	0	0	0	0	0
CE 20:4	0	0	0	0	0	0	0.00763117	0	0
CE 20:3	0	0	0	0	0	0	0	0	0
CE 18:3	0	0	0	0.00807566	0	0	0	0	0
CE 20:2	0	0	0	0	0	0	0	0	0
CE 18:2	0.0337194	0.0207626	0.0490578	0.0126208	0.0333542	0.0544934	0.106775	0.0401771	0.0555354
CE 22:1	0	0	0	0	0	0	0	0	0
CE 20:1	0	0	0	0	0	0	0.0124328	0.0116885	0
CE 18:1	0.0540539	0.0364382	0.0948311	0.0287264	0.0665806	0.11211	0.165176	0.0816057	0.101837
CE 16:1	0.0183402	0.0140173	0.0211321	0.0127996	0.0202916	0.0173697	0.0253523	0.0195682	0.0226391
CE 20:0	0	0.00941283	0.00815603	0	0	0	0	0	0.0155602
CE 18:0	0.011382	0	0.00771328	0	0	0.0100097	0.01326	0.0123091	0
CE 16:0	0.0455381	0.0460361	0.0670835	0.0279291	0.0593677	0.0792168	0.0963281	0.0558947	0.0954885
CE 15:0	0	0.0114424	0	0	0	0	0	0	0
CE 14:0	0	0	0.00597687	0	0	0	0.0119487	0.014357	0

## Sheet: SAT
Lipid species	CTRL 1	CTRL 2	CTRL 3	CTRL 4	CTRL 5	TG 1	TG 2	TG 3	TG 4	TG 5
SM 24:3	0.000510268	0.000315603	0.000385318	0.000464863	0.00102149	0.00040224	0.000717038	0.000309241	0.000243993	0.000744278
SM 24:2	0.00892653	0.00966711	0.0148132	0.00994451	0.0217034	0.0134018	0.0205837	0.0171345	0.0127872	0.0109755
SM 22:2	0.000573305	0.000537087	0.00062442	0.000278048	0	0.000252106	0	0.000238254	0	0
SM 24:1	0.0378938	0.0377504	0.0580025	0.0331178	0.0588332	0.0511474	0.0797608	0.0679272	0.0448239	0.0487196
SM 22:1	0.00507555	0.005605	0.00690691	0.00569357	0.00615456	0.00770927	0.0081787	0.00664307	0.00701181	0.00659239
SM 20:1	0.00124962	0.00171937	0.00247507	0.00158066	0.00168014	0.00294512	0.00295256	0.00222159	0.00318192	0.00337104
SM 18:1	0.00152017	0.00207059	0.00204013	0.0019171	0.00224933	0.00254294	0.00272311	0.00306382	0.00293121	0.00232731
SM 16:1	0.00259346	0.00312325	0.003299	0.00297183	0.00404712	0.00357802	0.00497115	0.00469568	0.00387064	0.00386976
SM 24:0	0.0226424	0.0240396	0.0314709	0.0169967	0.0291695	0.0310091	0.0535437	0.0469083	0.0266562	0.0278316
SM 22:0	0.0266216	0.027524	0.0343942	0.0215864	0.0320388	0.0385478	0.0496693	0.0457867	0.0406861	0.0404247
SM 20:0	0.0102531	0.00979802	0.0102119	0.00659593	0.00845432	0.0239324	0.02772	0.030281	0.0226694	0.0232179
SM 18:0	0.0215163	0.0217154	0.0355759	0.0215489	0.0325161	0.0393289	0.054649	0.0596167	0.0383769	0.0416681
SM 16:0	0.0970432	0.0902657	0.140628	0.0814233	0.152149	0.114736	0.199998	0.181953	0.132006	0.124102
SM 15:0	0.00252232	0.00236705	0.00403217	0.00236695	0.00364569	0.0031709	0.00523659	0.00413104	0.00360079	0.00424761
SM 14:0	0.00147347	0.00122152	0.00151281	0.00105632	0.000966232	0.000804399	0.00139268	0.00114882	0.00107485	0.00145874
PC 40:6	0.0086483	0.0105143	0.0131175	0.00831584	0.0257838	0.014905	0.0323645	0.0306961	0.0144658	0.0126845
PC 38:6	0.00696481	0.0106643	0.0162804	0.00841923	0.0535076	0.0299834	0.0638156	0.0627159	0.0334736	0.0144654
PC 40:5	0.00146819	0.00182538	0.00391528	0.00130194	0.0150005	0.00937057	0.019154	0.0170175	0.00847113	0.00301435
PC 38:5	0.00436874	0.00521369	0.0145914	0.00649212	0.0641005	0.0327704	0.0647977	0.06333	0.0378466	0.00906358
PC 36:5	0.00153746	0.00152008	0.00296288	0.00156234	0.00944072	0.004751	0.0094979	0.00952183	0.00605783	0.00244293
PC 40:4	0.00180864	0.0019519	0.00544799	0.00234705	0.0122727	0.00674865	0.017559	0.0150868	0.00691215	0.00427009
PC 38:4	0.0188076	0.0151797	0.0632271	0.0244143	0.194355	0.130288	0.261851	0.252318	0.127403	0.0508652
PC 36:4	0.0203741	0.0191916	0.0699825	0.0279855	0.225126	0.140869	0.253423	0.271026	0.153268	0.0547962
PC 38:3	0.00591744	0.00779131	0.0157071	0.00613619	0.022603	0.0256762	0.0473819	0.0474085	0.0225159	0.0211027
PC 36:3	0.0232429	0.0337219	0.0708587	0.0420036	0.121245	0.109711	0.167571	0.222464	0.128712	0.072831
PC 34:3	0.00626265	0.0060182	0.010914	0.00886166	0.0182713	0.0163058	0.0213447	0.0248355	0.0187971	0.010504
PC 38:2	0.0110618	0.0102409	0.0247025	0.0156377	0.0128332	0.00625505	0.0187788	0.0187976	0.0104754	0.0259065
PC 36:2	0.137388	0.156449	0.345688	0.183196	0.438239	0.475687	0.780866	0.990026	0.516291	0.37077
PC 34:2	0.119622	0.123035	0.266968	0.153265	0.390214	0.348145	0.543616	0.642621	0.391806	0.288843
PC 32:2	0.00321493	0.00340548	0.00497899	0.00354182	0.00665036	0.00494096	0.00654215	0.00728518	0.00538482	0.00451618
PC 38:1	0.0313809	0.0273678	0.0379058	0.0298664	0.0065393	0.00398197	0.0162625	0.0100029	0.00555334	0.0501709
PC 36:1	0.0652955	0.0626363	0.089081	0.0656356	0.0906133	0.0845174	0.152685	0.161891	0.0916865	0.106578
PC 34:1	0.162608	0.145563	0.219725	0.140884	0.263757	0.208526	0.364937	0.361929	0.216009	0.229522
PC 32:1	0.034671	0.0309946	0.0472071	0.0381979	0.0693782	0.0357095	0.0589493	0.0538768	0.0395072	0.0363566
PC 30:1	0	0	0	0	0	0	0	0	0	0
PC 36:0	0.0338993	0.0407395	0.0428602	0.0362875	0.00395891	0.00178506	0.0128327	0.00536084	0.00365527	0.0523354
PC 34:0	0.0132961	0.0123457	0.0227474	0.0097862	0.0324975	0.0189545	0.0400336	0.0317361	0.017623	0.0194411
PC 32:0	0.17737	0.115213	0.266981	0.135405	0.389718	0.214895	0.441266	0.370675	0.204059	0.215416
PC 30:0	0.015517	0.0122651	0.0236534	0.0125584	0.0295147	0.0145224	0.0270997	0.0225935	0.0145162	0.0153566
PC O-36:5	0.00169331	0.00132477	0.00411883	0.00130811	0.0104695	0.00734815	0.017644	0.0180326	0.00715744	0.00216475
PC O-36:4	0.00162219	0.00164508	0.00633956	0.00226701	0.0246052	0.0135364	0.0251663	0.0233839	0.0149384	0.0048917
PC O-36:2	0.0189171	0.0180345	0.0232137	0.0148889	0.0133349	0.0135519	0.0241177	0.0227211	0.0120509	0.026691
PC O-34:2	0.00439021	0.00525364	0.0100885	0.00444735	0.0150686	0.0104507	0.0183391	0.0191574	0.0130195	0.00841134
PC O-36:1	0.0168881	0.0158616	0.0183541	0.0140262	0.00771046	0.00915393	0.0173858	0.0128797	0.00862214	0.0212564
PC O-34:1	0.012699	0.0152529	0.0262756	0.0155552	0.0386602	0.0221621	0.0356401	0.0313402	0.020856	0.0221159
PC O-32:1	0.00483403	0.00352303	0.00827919	0.00377163	0.010372	0.00643971	0.013105	0.0119549	0.00619165	0.00651904
PC O-30:1	0.00156781	0.00130409	0.00112745	0.000520539	0.000303359	0.000358656	0.000955002	0.000940307	0	0.00113547
PC O-34:0	0.00457766	0.00335288	0.00663269	0.00293706	0.00777186	0.0052491	0.0116056	0.00926978	0.00482481	0.00668961
PC O-32:0	0.0127302	0.0125483	0.0246063	0.011805	0.0377819	0.0178718	0.0351868	0.0309979	0.0195473	0.0190063
PC O-30:0	0.00403564	0.00346407	0.00440634	0.00254412	0.00321807	0.00270235	0.00408357	0.00396943	0.00260734	0.00469411
PE 42:7	0.00390504	0	0.00355143	0	0.00529102	0.00362906	0.00637991	0.00572339	0.00438126	0.0028287
PE 42:6	0.00415198	0.00572166	0.00342554	0	0.00257615	0.00426774	0.00295608	0.00452271	0.00247255	0.00392138
PE 40:6	0.0156016	0.0142138	0.0370223	0.0316993	0.193254	0.160063	0.214473	0.323847	0.183248	0.0587775
PE 38:6	0.00330468	0.00436274	0.0103757	0.00763364	0.0406416	0.0290212	0.0359972	0.0535816	0.0295377	0.00841798
PE 42:5	0	0.00410435	0.00311615	0	0.00656278	0.0022803	0.00549223	0.00345261	0.00278597	0.00231834
PE 40:5	0.00604884	0.00692821	0.0121838	0.0051286	0.0646751	0.047728	0.0728496	0.0824408	0.0458243	0.0208376
PE 38:5	0.00416787	0.00671717	0.0106717	0.00547653	0.0602322	0.0505535	0.0589149	0.118281	0.0584637	0.0166049
PE 36:5	0.00191795	0.00130971	0.0029831	0.0016102	0.00438627	0.00323718	0.0041878	0.0064124	0.00369195	0.00193399
PE 40:4	0.0151928	0.0122063	0.0218085	0.010233	0.0994651	0.0607955	0.0869459	0.0820518	0.0494573	0.020189
PE 38:4	0.018366	0.026677	0.0709124	0.0428841	0.278916	0.215682	0.300164	0.492018	0.237622	0.0938572
PE 36:4	0.00583953	0.00643862	0.0134421	0.0088797	0.0435917	0.0321432	0.0386847	0.0729865	0.0335129	0.0192654
PE 40:3	0	0.00718676	0.00320178	0.00640613	0	0	0.0014148	0.00550815	0.00265675	0.00287562
PE 38:3	0.00354228	0	0.00459897	0.00300383	0.0132693	0.0111834	0.0147465	0.0157826	0.0101511	0.00383073
PE 36:3	0.0075987	0.011705	0.0232812	0.0163658	0.043528	0.0507541	0.0514192	0.0924038	0.055293	0.0314409
PE 34:3	0.00283307	0.00423705	0.00552145	0.00453012	0.0069027	0.00678642	0.00471699	0.00982288	0.00671464	0.00495111
PE 38:2	0.00197178	0.00234572	0.00285179	0.00345705	0.00278881	0.00417046	0.00579713	0.0071439	0.00335839	0.00383421
PE 36:2	0.0201005	0.0241548	0.0462492	0.0312269	0.0800049	0.0868702	0.111967	0.152218	0.0960644	0.0589096
PE 34:2	0.0117432	0.0174084	0.0294857	0.0258855	0.0510325	0.0550199	0.0521832	0.0797905	0.0565108	0.0390694
PE 32:2	0.0012407	0.000911391	0.00102818	0.00117773	0.000898864	0.00116622	0.000661282	0.000740469	0.000495961	0.000753783
PE 38:1	0.00354619	0	0.00396919	0.00227002	0.00392061	0.0025505	0.00395364	0.0046999	0.00294678	0.00489851
PE 36:1	0.00664251	0.00578734	0.00952826	0.00701246	0.0143042	0.0138873	0.0201806	0.0212278	0.0138314	0.0111754
PE 34:1	0.00862476	0.010381	0.0120375	0.0101464	0.018752	0.0191912	0.0240918	0.0232083	0.0171499	0.0154302
PE 32:1	0.00289241	0.00205269	0.00177771	0.00302207	0.00347054	0.00215169	0.00237219	0.00279353	0.00273209	0.00280341
PE 34:0	0.00101642	0.00116439	0.00132875	0.000700457	0.0019985	0.00197273	0.00167734	0.00171503	0.00164323	0.00227493
PE 32:0	0.00151411	0.00158809	0.00210321	0.0014038	0.0029971	0.00169625	0.00329422	0.00208221	0.00227725	0.00299599
PE P-16:0/22:6	0.00602529	0.00673904	0.0221472	0.0130652	0.0899126	0.0761205	0.0877957	0.103998	0.0622873	0.0189234
PE P-18:1/22:6	0	0.00698157	0.00379195	0.00500103	0.0146422	0.0108262	0.0151116	0.0117451	0.00884246	0
PE P-18:0/22:6	0	0.00646319	0.00832164	0.00567001	0.028922	0.0244642	0.0400192	0.0382562	0.0242772	0.00948624
PE P-16:0/22:5	0.00526122	0.0062752	0.00930538	0.00414778	0.0343281	0.0242105	0.0329226	0.0350489	0.0244041	0.00668515
PE P-18:1/22:5	0	0.0062119	0	0	0.00573641	0.00425733	0.00573163	0.00629926	0.00409441	0.00352251
PE P-18:0/22:5	0	0.00558474	0.00796537	0.00434345	0.00839278	0.00821284	0.0179078	0.0163416	0.00910871	0.00457509
PE P-16:0/20:5	0.00501627	0	0.00596789	0	0.00448248	0.0032912	0.00845264	0.00544394	0.00405766	0.00519433
PE P-18:1/20:5	0.00658666	0	0	0	0.00201704	0.00220084	0.00274887	0.00163581	0	0.00392649
PE P-18:0/20:5	0	0	0	0	0.00341028	0.00305044	0.00396622	0.00392159	0.00262842	0.00397316
PE P-16:0/22:4	0.00688962	0	0.0120391	0.00499401	0.0480386	0.0340714	0.0501865	0.0472442	0.0321595	0.0100233
PE P-18:1/22:4	0	0	0	0	0.00880457	0.00746207	0.0101954	0.00933129	0.00677049	0.00384546
PE P-18:0/22:4	0	0.00664875	0.00720481	0.00569948	0.012703	0.0118139	0.0202595	0.0204035	0.0109617	0.00465596
PE P-16:0/20:4	0.0185321	0.0127618	0.0514826	0.0219437	0.188719	0.147699	0.214872	0.232368	0.145112	0.0464261
PE P-18:1/20:4	0	0.00614983	0.0136589	0.00461337	0.0408591	0.0253284	0.0456945	0.0488356	0.0251921	0.00777194
PE P-18:0/20:4	0.0114289	0.0124827	0.0264745	0.0151875	0.0852538	0.0753318	0.125292	0.133437	0.0783248	0.0266159
PE P-16:0/22:3	0	0	0.00388903	0	0.0047375	0	0.0023468	0.0013794	0	0.00425075
PE P-18:1/22:3	0	0	0	0	0.00189907	0.00271407	0.00200532	0.00141926	0.00199529	0
PE P-18:0/22:3	0	0	0	0	0	0	0	0	0	0
PE P-16:0/20:3	0	0.00507545	0.00568706	0	0.00672342	0.00569495	0.00692238	0.00864865	0.00637528	0
PE P-18:1/20:3	0	0	0	0	0	0	0.00279026	0.00131852	0	0
PE P-18:0/20:3	0	0	0.00466848	0	0.0033447	0.00417818	0.00249861	0.00292758	0	0.00597906
PE P-16:0/18:3	0	0.00576508	0.00408861	0	0.00199477	0.00410756	0.00279956	0.00148657	0.00217106	0.00322738
PE P-18:1/18:3	0	0	0	0	0	0	0.00190129	0.00144368	0.00170677	0
PE P-18:0/18:3	0	0.00555879	0	0	0.00212909	0.00249618	0.00269532	0.00302298	0.00298737	0.00433981
PE P-16:0/18:2	0.00981402	0.0070466	0.0128488	0.00795025	0.0226969	0.0263751	0.0304723	0.0438118	0.0311849	0.0133773
PE P-18:1/18:2	0	0.00507885	0.00559636	0.00362944	0.0068736	0.0105398	0.0107089	0.0105656	0.00621701	0.00410505
PE P-18:0/18:2	0.00644078	0.00777595	0.0100891	0.0101028	0.0143613	0.0159772	0.021486	0.027816	0.0160597	0.01058
PE P-16:0/18:1	0.0177829	0.0184932	0.0320396	0.0116365	0.0304877	0.0352221	0.0585511	0.0601104	0.0301419	0.0292001
PE P-18:1/18:1	0.0130951	0.0196616	0.0278385	0.0107005	0.0294433	0.0602837	0.0893392	0.0761979	0.0266016	0.0234025
PE P-18:0/18:1	0.0314591	0.0320089	0.0359045	0.0223228	0.027097	0.0584473	0.0887746	0.0722379	0.0301196	0.033948
PE P-16:0/16:1	0.00953284	0.00532237	0.00555701	0.0092259	0.0074007	0.00632866	0.005123	0.00605653	0.00603908	0.00796389
PE P-18:1/16:1	0.00640007	0	0.0035969	0	0.00360833	0.00477683	0.00316776	0.00480479	0.00321736	0.00376434
PE P-18:0/16:1	0	0.00743377	0.00537071	0.00543342	0.00261841	0.00540906	0.00568337	0.00302734	0.00312632	0.00379316
PE P-16:0/18:0	0	0	0.00351236	0	0.00334315	0.00300849	0.00235833	0.00164934	0.00182388	0.00294802
PE P-18:1/18:0	0.00512229	0	0	0	0.00206988	0	0	0.00105817	0	0.00332579
PE P-18:0/18:0	0	0	0	0	0.00211034	0	0	0	0	0
PE P-16:0/16:0	0.00760761	0.00672471	0.00698788	0.00412731	0.00393584	0.00343031	0.0058146	0.00385172	0.00321157	0.00552637
PE P-18:1/16:0	0.00878302	0.00769558	0.0098729	0.00539228	0.0117374	0.00957532	0.0158911	0.0146345	0.00725176	0.00900938
PE P-18:0/16:0	0.00713502	0	0.0076149	0.00520476	0.00356333	0.00412578	0.00333618	0.00330945	0.00279384	0.00614468
PS 40:7	0	0	0	0	0	0	0.0415507	0.0462429	0	0
PS 42:6	0	0	0	0	0	0	0	0	0	0
PS 40:6	0	0	0.0974366	0.0977933	0.370288	0.289321	0.341213	0.360177	0.291402	0.0976932
PS 38:6	0	0	0	0	0	0	0	0	0	0
PS 42:5	0	0	0	0	0	0	0	0	0	0
PS 40:5	0	0	0.0553315	0	0.133563	0.0810737	0.182002	0.187764	0.114261	0
PS 38:5	0	0	0	0	0	0	0	0	0	0
PS 40:4	0	0	0.0789095	0	0.220268	0.165589	0.252084	0.227458	0.138007	0
PS 38:4	0.0174409	0	0.0719902	0.0343798	0.151299	0.0966007	0.150477	0.168246	0.0947778	0.0487104
PS 36:4	0	0	0	0	0	0	0	0	0	0
PS 38:3	0	0	0	0	0.0336831	0.0208183	0.0502497	0.0495011	0.0167449	0
PS 36:3	0	0	0	0	0	0	0	0.00681558	0	0
PS 38:2	0	0	0	0	0	0	0	0	0	0
PS 36:2	0.0436701	0.027483	0.0656518	0.0385201	0.0964745	0.0857259	0.123206	0.154357	0.095209	0.0608999
PS 34:2	0	0	0	0	0	0	0	0	0	0
PS 38:1	0	0	0	0	0	0	0.0174025	0.0112135	0	0
PS 36:1	0.0648668	0.0512786	0.093715	0.0418478	0.0957633	0.0986561	0.185835	0.154528	0.0662129	0.0763757
PS 34:1	0	0	0	0	0	0	0	0.00628427	0	0
PS 34:0	0	0	0	0	0	0	0	0	0	0
PS 32:0	0	0	0	0	0	0	0	0	0	0
PI 40:6	0	0	0	0	0.00617713	0.00593277	0.00531704	0.00528973	0.00603579	0
PI 38:6	0	0	0	0	0.00482376	0	0.00307327	0.0039222	0	0
PI 40:5	0	0	0	0.00621236	0.00643708	0	0.00484827	0.00454954	0	0.00960129
PI 38:5	0.0047338	0.00922397	0.00783521	0.011921	0.0213876	0.0239213	0.0167182	0.025551	0.0234066	0.00726223
PI 40:4	0	0	0.00551698	0	0.00787423	0.00904841	0.00726267	0.0088944	0.00925946	0.00643855
PI 38:4	0.0647238	0.0744451	0.179418	0.114724	0.360672	0.342756	0.390835	0.517728	0.356509	0.186249
PI 36:4	0.014148	0.0200306	0.0186595	0.018865	0.022085	0.0255652	0.0240262	0.0239012	0.0255763	0.0179833
PI 40:3	0	0	0	0	0	0	0	0	0	0
PI 38:3	0.00748772	0.00886316	0	0.0128431	0.00891993	0.0108101	0.0147091	0.0081256	0.00548655	0.011704
PI 36:3	0.0069424	0.0106129	0.00651261	0.0118172	0.00799173	0.0113084	0.00568674	0.00653489	0.00808772	0.00986639
PI 34:3	0.00617369	0.0110559	0.00600206	0.0077325	0	0	0	0	0	0
PI 38:2	0	0	0	0	0	0	0	0.0021978	0	0
PI 36:2	0.0174314	0.0174786	0.0191641	0.0126721	0.0149157	0.0217721	0.0190268	0.0255092	0.0177546	0.0220389
PI 34:2	0.0122931	0.0197479	0.0101876	0.0149116	0.00682941	0.00577752	0.00605013	0.00624826	0.0058734	0.0114427
PI 36:1	0.00948186	0.00866504	0.00576107	0	0.00598446	0	0.00620969	0.00537852	0.00531113	0.00792312
PI 34:1	0.0133061	0.0198328	0.00938537	0.0140878	0.00464649	0.010593	0.00504976	0.00497855	0.00590378	0.00903269
PI 36:0	0	0	0	0	0	0	0	0	0	0
PI 32:0	0.0107121	0.0119545	0.00600206	0.00823283	0	0	0	0	0	0.00597455
LPC 22:6	0.000242228	0.000353242	0.000430105	0.000285355	0.00129019	0.000736477	0.00124691	0.0016554	0.00077584	0.000271916
LPC 22:5	0	0	0	0	0.000515723	0.000304976	0.000499636	0.000571445	0.000267248	0
LPC 20:5	0	0	0.000220534	0	0.00013784	0	0.000152815	0.000148463	0.000125669	0.000166743
LPC 22:4	0	0	0.000190437	0	0.000634621	0.000326982	0.000521309	0.000504713	0.000244909	0
LPC 20:4	0.000502137	0.000704352	0.00134937	0.000724459	0.00758577	0.004132	0.00610851	0.007598	0.00458663	0.000882293
LPC 20:3	0	0.000275328	0.000472893	0.000250116	0.00124648	0.000741619	0.00113201	0.0015571	0.000661735	0.000406289
LPC 18:3	0.000636274	0.000886966	0.000820079	0.000670352	0.000374059	0.000300785	0.000510648	0.000491752	0.000344254	0.000926144
LPC 18:2	0.00536571	0.0113074	0.0166913	0.0120969	0.0308842	0.0310069	0.0328341	0.0586446	0.0325173	0.0182222
LPC 18:1	0.0131288	0.0157014	0.0181264	0.0157687	0.0248469	0.0179713	0.0241242	0.0365302	0.0210509	0.0177149
LPC 16:1	0.00187436	0.00226132	0.00187317	0.00267148	0.00320622	0.00169092	0.0019581	0.00267282	0.0016904	0.00148093
LPC 22:0	0.000958476	0.00083838	0.00115312	0.000617053	0.000326826	0.000242288	0.000421053	0.000367842	0.000259459	0.000799145
LPC 20:0	0.00211748	0.00274822	0.00247225	0.00219174	0.000600727	0.000639578	0.00130283	0.000858352	0.000527377	0.00279849
LPC 18:0	0.033139	0.0306614	0.0477595	0.0265906	0.0571582	0.0490431	0.0833605	0.0941621	0.0507216	0.0453223
LPC 16:0	0.0416572	0.0304956	0.0458749	0.0272119	0.0564216	0.0407851	0.0611295	0.0726261	0.0411881	0.0390683
LPC 15:0	0.000495594	0.000294271	0.000313725	0.000277737	0.000341375	0.000308653	0.000459377	0.000495661	0.000379779	0.000330216
Cer d18:1/24:1	0.0354625	0.0301723	0.0517531	0.0217534	0.0463796	0.0331503	0.0762665	0.0645564	0.0266178	0.0320585
Cer d18:1/24:0	0.0103757	0.00934439	0.0127924	0.00733365	0.011054	0.0090367	0.0229054	0.0204835	0.00767356	0.00930269
Cer d18:1/23:0	0.00489067	0.0053411	0.00816884	0.00442819	0.00696008	0.00576479	0.0113915	0.0111207	0.00529164	0.00592433
Cer d18:1/22:0	0.00615567	0.00560325	0.00969232	0.00402013	0.00911536	0.00757691	0.0163861	0.014982	0.0061695	0.0082691
Cer d18:1/20:0	0.00324219	0.00343512	0.00432751	0.0030465	0.00400936	0.00487232	0.0084186	0.00629048	0.00412818	0.00523896
Cer d18:1/18:0	0.003006	0.0039867	0.00727733	0.00302838	0.00545159	0.00631803	0.0113766	0.00955604	0.00453805	0.00590239
Cer d18:1/16:0	0.0350184	0.028057	0.0568593	0.0204263	0.0545436	0.0337342	0.0859246	0.064153	0.0332336	0.0342413
HexCer d18:1/24:1	0.0221608	0.0236063	0.0267913	0.0108989	0.0233111	0.0275592	0.0444172	0.0435854	0.0169009	0.0219971
HexCer d18:1/24:0	0.0201633	0.0222997	0.0207844	0.0092517	0.0179892	0.0233513	0.0394577	0.036582	0.013434	0.0188707
HexCer d18:1/23:0	0.00332412	0.00285761	0.00366618	0.00167436	0.0040322	0.00241876	0.00447615	0.00430863	0.00162025	0.00204742
HexCer d18:1/22:0	0.00798554	0.00805514	0.00810789	0.00409289	0.00970247	0.00826775	0.0143753	0.0131089	0.00539152	0.00693754
HexCer d18:1/16:0	0.00320785	0.00176412	0.0032683	0.0014166	0.00618195	0.000883411	0.00232328	0.00190222	0.00120721	0.000991819
LacCer d18:1/24:1	0.00115204	0.000688186	0.00142741	0.000513248	0.0013335	0.000688018	0.00213234	0.00175497	0.000840681	0.000764542
LacCer d18:1/24:0	0.000723828	0.000489833	0.00097164	0.000312993	0.000871813	0.000480048	0.00147325	0.00133993	0.000555427	0.000514289
LacCer d18:1/23:0	0.000446784	0.000350077	0.000620737	0.000242593	0.000493731	0.0003505	0.000899509	0.000802273	0.000427651	0.000347013
LacCer d18:1/22:0	0.000749564	0.000572241	0.00103552	0.000366659	0.000827105	0.000730208	0.00175564	0.00152098	0.000877233	0.00073114
LacCer d18:1/16:0	0.00107284	0.000890237	0.00125844	0.000383071	0.00136465	0.000687232	0.00228607	0.00178887	0.000918005	0.000608625
LPA 16 0	0.000350452	0.000553775	0.000497151	0.000204839	0.000201377	0	0.000927346	0	0	0.000309391
LPA 18 0	0.00234158	0.00355572	0.00409241	0.00113414	0.000546452	0.00139342	0.00696143	0.000652329	0.00127979	0.00190719
LPA 18 1	0.000535831	0.000835507	0.000891765	0.000279109	0	0.000322511	0.00258688	0	0.00031913	0.000639045
LPA 18 2	0	0.000559042	0.000895117	0.000389851	0.000581004	0.000405202	0.00134005	0.000756676	0.000741575	0.000548869
LPA 20 4	0	0	0.00215645	0	0	0	0.00206908	0.00249781	0	0.00147774
BMP 16:0/18:1	0.000571783	0.000449496	0.000776821	0.000303746	0.000745255	0.000510454	0.00137016	0.001798	0.000690842	0.000866114
BMP 16:0/16:0	0	0	0	0	0	0	5.10255e-05	6.28134e-05	4.12832e-05	0
BMP 16:1/18:1	0.000680809	0.0006541	0.00087649	0.000441232	0.0010894	0.000575771	0.000699172	0.000999708	0.000840989	0.000741219
BMP 18:0/22:6	0	0	0	0	0.000177351	0	0	0.000159966	0	0
BMP 18:1/22:5	0	0	0.000226478	0	0.00176228	0.000224484	0	0.00185516	0.000305246	0
BMP 18:1/20:4	0	0.000160185	0.000441933	0.000152259	0.00268271	0.000388611	0.000169144	0.00223285	0.000779426	0
BMP 18:1/20:3	0	0	0.000167597	0	0.000593236	0.000118305	0.000192394	0.000788045	0.000126423	0
BMP 18:1/20:2	0	0	0	0	0.000185686	0.000114867	0.000198219	0.000321228	0.000190393	0
BMP 18:1/18:1	0.00387619	0.00304996	0.00582312	0.00268334	0.0074719	0.00426523	0.00961509	0.0144248	0.00646847	0.00577968
BMP 18:1/18:0	0.000209544	0.000108618	0.000235217	0.000102393	0.000199798	0.000306088	0.000761454	0.000925371	0.000289631	0.000203236
BMP 18:2/18:2	0.000414296	0.000391039	0.00145307	0.000342583	0.00401285	0.00150362	0.000971571	0.00822046	0.00222527	0.00108009
BMP 18:2/18:1	0.0022952	0.00178132	0.00527049	0.00153887	0.00937553	0.0041528	0.00599023	0.0204226	0.00670037	0.00431563
BMP 22:6/22:6	0	0	0	0	0.000498379	0	0	0.000271608	0	0
CL 34:2/36:3	0.000308001	0.000329623	0.000675468	0.000700416	0.00247286	0.00193578	0.00148401	0.00671243	0.00336608	0.00148515
CL 34:2/34:2	0.000134927	0.000138465	0.000222864	0.000255218	0.000492811	0.000674343	0.000849274	0.00268072	0.000932193	0.000911338
CL 34:3/36:4	0.000356074	0.000453393	0.000988856	0.00102117	0.00526688	0.00380221	0.00107523	0.00631456	0.00562121	0.00143267
CL 34:3/34:3	7.04918e-05	7.26762e-05	0.000121066	0.00019998	0.00049377	0.000330984	0.000142174	0.000366846	0.000536825	0.000213803
CL 36:2/36:2	0.00016836	0.000172587	0.000299097	0.000233519	0.000633254	0.000503542	0.000734245	0.00150504	0.000639005	0.000440823
CL 36:3/38:6	7.64195e-05	6.36492e-05	0.000142855	0.000124208	0.00167767	0.000495502	0.000157146	0.00204416	0.000723207	0.000184938
CL 36:3/38:5	6.37747e-05	8.34595e-05	0.000163473	0.00010563	0.000974869	0.00035862	0.000216628	0.00121515	0.00062284	0.000216667
CL 36:3/38:4	9.55108e-05	5.33026e-05	0.000181881	8.03558e-05	0.00157553	0.000508957	0.000277999	0.00141086	0.000671832	0.000164066
CL 36:3/38:3	8.28426e-05	5.62921e-05	0.000212611	9.62976e-05	0.000293758	0.000570329	0.000474283	0.00035336	0.000988386	0.000330383
CL 36:3/36:3	0.000314108	0.0004111	0.00103832	0.000707911	0.00475821	0.00290891	0.00134485	0.00923295	0.00506635	0.00134378
CL 36:3/36:2	0.000183355	0.000216673	0.000526772	0.000444828	0.00150475	0.000948294	0.000875909	0.00261541	0.00160563	0.000848164
CL 36:4/38:6	5.19651e-05	6.8009e-05	0.000312368	0.00013852	0.00400587	0.000869858	0.000141155	0.00541849	0.00159642	0.000228898
CL 36:4/38:5	8.07014e-05	0.000103944	0.00024522	0.000161049	0.00279184	0.00107192	0.000191642	0.00345574	0.00181011	0.000354537
CL 36:4/38:4	0.00013748	8.65207e-05	0.000356051	0.00015678	0.00279918	0.0011344	0.000455238	0.00324467	0.00157113	0.00033024
CL 36:4/36:4	0.00066199	0.00111348	0.00376597	0.00189106	0.0203585	0.0158653	0.00310847	0.0417964	0.0233561	0.00444622
CL 36:4/36:3	0.000731189	0.00106492	0.0025455	0.00178018	0.013926	0.00965439	0.00293271	0.0307075	0.0161435	0.00434896
CL 36:4/36:2	0.000140035	0.000242488	0.00048009	0.000287468	0.00202929	0.00134098	0.000910115	0.00516165	0.00233342	0.000746487
CL 36:4/36:1	8.30612e-05	6.91359e-05	0.000118573	0.000156716	0.000288903	0.000427599	0.000211556	0.000572337	0.000496766	0.00031434
LPG 20:4	0	0	0.00272831	0	0.00815136	0	0	0.00616203	0	0.00183025
LPG 18:1	0.00857886	0.00921748	0.0141572	0.00865112	0.0105311	0.0101236	0.0167478	0.018964	0.0143092	0.0143406
LPG 16:0	0.00229469	0.00287427	0.00382626	0.00164126	0.00502999	0.00410274	0.00658662	0.00871204	0.00360708	0.00290769
PA 38:4	0.00689741	0.00530268	0.0085623	0.00366322	0.00122433	0.00308634	0.005574	0.00118827	0.00352368	0.00566156
PA 36:2	0.0234425	0.0225446	0.0231534	0.0116854	0.00151442	0.00930928	0.0345567	0.00285903	0.0093149	0.0219904
PA 36:1	0.0307969	0.0249854	0.0219616	0.00876288	0.00119631	0.00814891	0.0483686	0.00209046	0.0062921	0.0171771
PA 34:1	0.0044023	0.00368113	0.00267358	0.00192782	0.000294414	0.00111526	0.0046358	0.000481299	0.00120322	0.00233085
PA 32:0	0.00106515	0.000914826	0.000726975	0.000501234	0.000187608	0.000206218	0.000764948	0.000213911	0.000382556	0.000709801
PG 38:4	0.000979323	0.000557537	0.00252257	0.000904498	0.00668956	0.00265758	0.00140556	0.00928841	0.00298403	0.00218802
PG 36:3	0.00482573	0.00422751	0.0107966	0.00579976	0.017369	0.0100796	0.00773883	0.0268529	0.0129808	0.00984951
PG 36:2	0.0138477	0.00947921	0.027473	0.0125153	0.0370049	0.0240228	0.03477	0.0807551	0.0302507	0.0312503
PG 36:1	0.00755572	0.00438552	0.00913919	0.00473482	0.0110639	0.00837434	0.0181812	0.0247553	0.0116355	0.0130665
PG 34:1	0.0295965	0.0210505	0.0371405	0.027493	0.0599283	0.0346988	0.0514029	0.0828816	0.0358882	0.04709
PG 34:0	0.00057685	0.000153971	0.000603855	0.000400347	0.00082874	0.000224306	0.00179868	0.00136887	0.000880754	0.000960053
PG 32:0	0.00228497	0.001783	0.00225568	0.00150455	0.00370136	0.00211281	0.00383769	0.00431703	0.00199993	0.00244977
CE 22:6	0.00772465	0	0.00802136	0	0	0	0.004735	0.00380609	0.00782059	0
CE 22:5	0.0074307	0.011514	0.0105586	0.0071105	0	0	0.00226482	0.00182372	0	0.0114764
CE 20:5	0	0	0	0	0	0	0	0	0	0
CE 22:4	0.00535144	0	0.00542632	0	0	0	0.00148976	0.00134767	0	0
CE 20:4	0.00663991	0	0.00615529	0	0.00707003	0.00646172	0.0129977	0.0138482	0	0
CE 20:3	0	0	0	0	0	0	0.00182432	0.00249954	0	0
CE 18:3	0.00498569	0	0.00584059	0.00840846	0.00869308	0.00738347	0.00594163	0.00606683	0	0
CE 20:2	0	0	0	0	0	0	0.00264643	0.00293309	0	0
CE 18:2	0.0449459	0.0501302	0.0785032	0.0390473	0.0950769	0.100757	0.131037	0.120765	0.0969449	0.0788711
CE 22:1	0	0	0	0	0	0	0.00234109	0	0	0
CE 20:1	0	0	0.00902345	0	0.00774656	0.0102209	0.0113434	0.0101175	0.0109848	0.00617157
CE 18:1	0.127601	0.113295	0.157678	0.0814318	0.154489	0.190164	0.180242	0.180068	0.143728	0.146755
CE 16:1	0.0256054	0.0229593	0.0347207	0.016706	0.028633	0.0241491	0.0248043	0.019445	0.0253056	0.0276622
CE 20:0	0.00599278	0	0.00928656	0	0	0	0.00629161	0.00811134	0	0
CE 18:0	0.00700178	0.0213849	0.0183378	0.0110595	0.0192883	0.0203484	0.0256643	0.0282015	0.0186965	0.0128977
CE 16:0	0.0816263	0.0868567	0.114946	0.0751307	0.118358	0.11936	0.111707	0.100826	0.118801	0.107489
CE 15:0	0	0.0115972	0	0	0	0	0	0.00332991	0	0
CE 14:0	0.0114831	0	0	0.0103846	0.00720699	0	0.00943808	0.00896357	0.0121136	0.00876641

## Sheet: BAT
Lipid species	CTRL 2	CTRL 3	CTRL 4	CTRL 5	TG 1	TG 2	TG 3	TG 4	TG 5
SM 24:3	0	0.000417436	0.000152522	0.000280173	0	0.000154359	0	0.000619867	0
SM 24:2	0.00922376	0.0110994	0.00799143	0.00889178	0.00793858	0.00731541	0.0100869	0.00772474	0.00816564
SM 22:2	0	0	0.000405127	0	0.000154986	0	0	0.00305321	0
SM 24:1	0.0535192	0.0623091	0.0365333	0.0529853	0.0485917	0.0507385	0.062	0.0471223	0.0466289
SM 22:1	0.00578039	0.00351279	0.00565132	0.0066061	0.00577321	0.00625877	0.00819766	0.00764376	0.00689171
SM 20:1	0.00160677	0.00245508	0.00193134	0.00119918	0.0020857	0.00285101	0.00331549	0.00254815	0.00225472
SM 18:1	0.00262465	0.00236392	0.00219873	0.00291249	0.00269127	0.00261788	0.00300279	0.00282285	0.00226885
SM 16:1	0.00363166	0.00339536	0.00267704	0.00374974	0.00415298	0.00381744	0.00475644	0.00414941	0.00422849
SM 24:0	0.0437626	0.0500679	0.0263204	0.0461955	0.0434675	0.0539902	0.0688612	0.0425403	0.0443881
SM 22:0	0.0608735	0.0636569	0.0387883	0.0610641	0.0545072	0.0743111	0.0865837	0.0640621	0.0611739
SM 20:0	0	0	0.00796606	0.00584271	0.0163441	0.0195942	0.0271145	0.0104331	0.0128273
SM 18:0	0.0305799	0.0430361	0.0254508	0.0426158	0.0566385	0.0556874	0.0642547	0.0481049	0.03954
SM 16:0	0.0875501	0.112863	0.0728575	0.101391	0.0998791	0.119052	0.147055	0.105752	0.11298
SM 15:0	0.00205828	0.0022741	0.00168215	0.00230812	0.00198031	0.00339651	0.0028058	0.0028462	0.00260553
SM 14:0	0.00122018	0.00105876	0.0022772	0.00170772	0.00108769	0.00352923	0.00206855	0.000970778	0.00112398
PC 40:6	0.0331348	0.0413548	0.0119263	0.0286271	0.0620303	0.0286849	0.0571681	0.0494288	0.0277186
PC 38:6	0.14728	0.176479	0.0291441	0.0855609	0.218956	0.046685	0.153086	0.175984	0.0919076
PC 40:5	0.0100909	0.0139894	0.0037165	0.00817732	0.0188011	0.00813232	0.0193195	0.0151577	0.00979057
PC 38:5	0.0949463	0.122104	0.0198859	0.0470739	0.117847	0.0201216	0.0892217	0.0900704	0.0607462
PC 36:5	0.0319378	0.0324063	0.00717339	0.0137577	0.0234111	0.00523875	0.0224713	0.0187918	0.0176351
PC 40:4	0.00609487	0.0094998	0.00444957	0.00868515	0.00795134	0.00692606	0.0117989	0.006798	0.00719348
PC 38:4	0.199024	0.262228	0.0439765	0.128393	0.237887	0.0985921	0.26867	0.214845	0.17885
PC 36:4	0.504807	0.541803	0.1074	0.264663	0.495665	0.128555	0.478393	0.404979	0.368801
PC 38:3	0.0568937	0.0574728	0.0203437	0.0457964	0.0586967	0.0480732	0.0842418	0.0473024	0.0572786
PC 36:3	0.663328	0.564079	0.210618	0.300848	0.365041	0.160978	0.434094	0.359435	0.355072
PC 34:3	0.136	0.101048	0.0556938	0.0649852	0.0610399	0.0285054	0.0639186	0.0596732	0.0588595
PC 38:2	0.0183993	0.0166928	0.0530307	0.0643495	0.0112846	0.0865928	0.070676	0.0186075	0.0299151
PC 36:2	0.959882	1.05432	0.368556	0.77575	0.860636	0.916761	1.47397	0.767356	0.974814
PC 34:2	1.4227	1.35283	0.589141	0.985699	1.06252	0.865508	1.55375	1.03946	1.08596
PC 32:2	0.0565854	0.0407636	0.0364944	0.0299117	0.0125685	0.0101501	0.0183857	0.0153327	0.01232
PC 38:1	0.0097055	0.0117814	0.103576	0.106132	0.00532447	0.176482	0.0949144	0.00900624	0.022738
PC 36:1	0.263719	0.243906	0.212131	0.26923	0.180549	0.289979	0.31797	0.179686	0.194635
PC 34:1	0.88225	0.771534	0.629043	0.702761	0.555165	0.620984	0.815193	0.582726	0.510291
PC 32:1	0.268102	0.175986	0.237224	0.174306	0.0999351	0.0929038	0.101938	0.112622	0.085461
PC 30:1	0	0	0.00360207	0	0	0	0	0	0
PC 36:0	0.00881902	0.00842896	0.0939172	0.106762	0.0106587	0.203664	0.123035	0.0100849	0.0290931
PC 34:0	0.0235057	0.0216543	0.0180064	0.0288327	0.0201533	0.0311775	0.0437932	0.0259815	0.0203684
PC 32:0	0.214523	0.208748	0.167388	0.224793	0.206485	0.239044	0.295537	0.229741	0.192258
PC 30:0	0.0517086	0.0357073	0.0404433	0.0381926	0.0171046	0.023824	0.0273486	0.0205609	0.0187522
PC O-36:5	0.0120219	0.0156524	0.00213744	0.00710253	0.0156536	0.00416278	0.0137816	0.0166945	0.0119022
PC O-36:4	0.0089464	0.0111939	0.00237215	0.00501475	0.00922577	0.00424511	0.00946565	0.00922622	0.00940996
PC O-36:2	0.0195604	0.0195026	0.0547227	0.0583504	0.0188827	0.0873174	0.0687408	0.0151666	0.0308463
PC O-34:2	0.0162628	0.0179339	0.00878475	0.0135686	0.014556	0.0133785	0.0190774	0.0144277	0.0125839
PC O-36:1	0.0168025	0.0142252	0.0456118	0.0508846	0.0133297	0.0717113	0.0565269	0.0119348	0.0247483
PC O-34:1	0.0165536	0.0170397	0.0192691	0.0204944	0.0168173	0.0207413	0.0240049	0.0162532	0.015437
PC O-32:1	0.00633129	0.0055998	0.00457241	0.00657363	0.00638334	0.00810356	0.0103136	0.00637322	0.00515574
PC O-30:1	0.00108263	0.000140099	0.00204494	0.00241424	0.000701015	0.00447299	0.00197322	0	0
PC O-34:0	0.00431023	0.00440856	0.00610025	0.00654462	0.00494093	0.00993091	0.00992614	0.00484568	0.00549714
PC O-32:0	0.010815	0.0116274	0.00786964	0.0122048	0.0132231	0.0177364	0.0198169	0.0121699	0.0123553
PC O-30:0	0.00251742	0.00255893	0.00581914	0.00521898	0.00215744	0.00975913	0.00653999	0.00246989	0.00279447
PE 42:7	0.0131374	0.0111821	0.00499401	0.006343	0.0172333	0.00717993	0.00957975	0.0160134	0.00982692
PE 42:6	0.00725503	0.0059646	0.00334593	0.00466139	0.00777735	0.00618317	0.00785465	0.00963379	0.00775613
PE 40:6	0.741999	0.71885	0.202486	0.390982	1.02118	0.326035	0.782211	0.893376	0.629968
PE 38:6	0.297721	0.236298	0.0635292	0.104482	0.215416	0.0573251	0.16842	0.18693	0.161413
PE 42:5	0.00451517	0.00394645	0.00311988	0.00369605	0.00408118	0.00296321	0.00742853	0.00361896	0.00305641
PE 40:5	0.129761	0.138792	0.0406441	0.0717067	0.186475	0.0826589	0.187348	0.180302	0.147944
PE 38:5	0.480092	0.393933	0.0774518	0.140556	0.261901	0.0527473	0.280337	0.248249	0.283087
PE 36:5	0.0538638	0.0340505	0.0125675	0.0150155	0.0219657	0.00564991	0.0207056	0.0215071	0.0278335
PE 40:4	0.0547425	0.0621838	0.0244552	0.040466	0.0520852	0.0261412	0.0609635	0.0531055	0.0457852
PE 38:4	0.803143	0.865821	0.183016	0.410573	0.599199	0.34463	0.851753	0.551477	0.59408
PE 36:4	0.340747	0.277545	0.0848496	0.132982	0.168029	0.079208	0.204407	0.169518	0.179907
PE 40:3	0.00227374	0.00241418	0.00991962	0.00917524	0.00249865	0.00740561	0.00842537	0.00238531	0.00531849
PE 38:3	0.0252333	0.0154624	0.00971026	0.0203522	0.0189441	0.0121679	0.0211393	0.0157274	0.0216178
PE 36:3	0.300127	0.22304	0.0976845	0.133174	0.14656	0.0671554	0.184633	0.149005	0.191103
PE 34:3	0.0912958	0.0535817	0.0401981	0.0335264	0.0333697	0.015333	0.0308825	0.0287425	0.0411584
PE 38:2	0.00883255	0.00684915	0.00953057	0.00655133	0.00756133	0.0140222	0.0130737	0.00635174	0.00790062
PE 36:2	0.179218	0.170911	0.0951764	0.129949	0.138651	0.131673	0.221514	0.150122	0.158975
PE 34:2	0.256076	0.19353	0.145493	0.148869	0.141372	0.106691	0.179422	0.13898	0.16648
PE 32:2	0.0134427	0.0072804	0.0161768	0.00649012	0.0025486	0.00189575	0.00238503	0.0035153	0.00252841
PE 38:1	0.00470394	0.00402622	0.008823	0.00860232	0.00600518	0.0132899	0.0103638	0.00472667	0.0051492
PE 36:1	0.0243667	0.0176157	0.0231229	0.0203429	0.0150993	0.0138752	0.0243035	0.0173719	0.019661
PE 34:1	0.0682754	0.0470619	0.0676829	0.0372865	0.029132	0.0269594	0.0309881	0.0376965	0.0319707
PE 32:1	0.0382746	0.0215763	0.0443592	0.0178349	0.0113341	0.00872286	0.0081379	0.0133514	0.00942705
PE 34:0	0.00386884	0.00227636	0.00326275	0.00277889	0.00297777	0.00316718	0.0038755	0.00266703	0.00268468
PE 32:0	0.00774969	0.00441148	0.00684549	0.0053955	0.00404991	0.00374611	0.00571701	0.00519716	0.0045912
PE P-16:0/22:6	0.120194	0.137996	0.0194145	0.0551498	0.190577	0.031099	0.102995	0.159783	0.110169
PE P-18:1/22:6	0.0185405	0.0269016	0.00422179	0.0075653	0.0252429	0.00586338	0.0126945	0.0275034	0.0157512
PE P-18:0/22:6	0.0407102	0.047813	0.00863714	0.0225243	0.0568801	0.0138059	0.0376428	0.0528854	0.0335186
PE P-16:0/22:5	0.0273924	0.0322096	0.00589919	0.0223939	0.0419986	0.0104297	0.0259878	0.0337726	0.0290511
PE P-18:1/22:5	0.00359978	0.00382507	0	0.00307779	0.00490459	0.00247358	0.00404195	0.0048177	0.00435475
PE P-18:0/22:5	0.0082803	0.0115707	0.00436736	0.00757065	0.0148157	0.0063481	0.0125833	0.0137786	0.00774433
PE P-16:0/20:5	0.00801389	0.00962272	0.0078953	0.00751995	0.00854417	0.00453116	0.00752053	0.0082452	0.0123573
PE P-18:1/20:5	0.00361339	0.00303477	0.00556454	0.00297767	0.00329859	0.00447277	0.00208096	0.00362548	0.00492462
PE P-18:0/20:5	0.00504985	0.00515659	0.00409478	0.00572318	0.00548137	0.00284506	0.00594464	0.00381765	0.00731846
PE P-16:0/22:4	0.0211989	0.0280247	0.0098259	0.0134338	0.0231289	0.00621127	0.0184751	0.0238893	0.0223921
PE P-18:1/22:4	0.00313665	0.00471951	0.00309806	0.00355242	0.00401205	0	0.00249365	0.00315909	0.00269225
PE P-18:0/22:4	0.00673488	0.0140292	0.00329516	0.00601912	0.0100414	0.00460913	0.0119535	0.00946754	0.00977645
PE P-16:0/20:4	0.246414	0.260054	0.0469478	0.107741	0.228964	0.0609252	0.166507	0.256079	0.232247
PE P-18:1/20:4	0.0517547	0.0484876	0.00804336	0.0165226	0.0452541	0.00362668	0.0320935	0.0467189	0.036224
PE P-18:0/20:4	0.102419	0.119059	0.0206214	0.0447429	0.0974273	0.0385062	0.0871797	0.0943858	0.0951356
PE P-16:0/22:3	0.00201981	0.00174318	0	0.00362485	0.00220917	0.00243356	0.00195459	0	0.00296335
PE P-18:1/22:3	0	0	0	0	0.00225455	0	0.00170143	0	0
PE P-18:0/22:3	0.00183677	0.00196083	0	0	0	0	0.00175949	0	0
PE P-16:0/20:3	0.00687772	0.00657983	0.00679755	0.00781852	0.0127459	0.00862201	0.00917172	0.00960933	0.0134923
PE P-18:1/20:3	0.00242951	0.00486259	0.00307573	0.00339737	0.00295756	0	0.00224025	0	0.00381099
PE P-18:0/20:3	0.0042159	0.00420933	0	0.00559802	0.00448244	0.00432149	0.00527602	0.00448162	0.00462942
PE P-16:0/18:3	0.00419129	0.00307366	0.00301044	0.0035679	0.00349868	0.00430684	0.0064576	0.00439744	0.00526059
PE P-18:1/18:3	0.00150131	0.00165161	0.00360116	0.00335214	0	0.00232839	0.00198499	0	0
PE P-18:0/18:3	0.00202121	0.00255845	0.0032601	0.00292215	0.00242698	0	0.00390014	0.00230242	0.00431553
PE P-16:0/18:2	0.105334	0.0855699	0.0460776	0.0527142	0.0720205	0.0426093	0.0748598	0.0894053	0.0816696
PE P-18:1/18:2	0.0212805	0.0175382	0.00720031	0.0135114	0.0166495	0.00513913	0.0118975	0.0137699	0.0178013
PE P-18:0/18:2	0.0463625	0.0421336	0.0210536	0.0251007	0.0412446	0.0222334	0.0432109	0.0395403	0.035649
PE P-16:0/18:1	0.0318163	0.0276306	0.0332776	0.0317242	0.0383914	0.0310807	0.0415633	0.0427376	0.0382864
PE P-18:1/18:1	0.0079192	0.016244	0.00801566	0.0198098	0.030096	0.0170135	0.0239374	0.0215744	0.00819524
PE P-18:0/18:1	0.0121638	0.0170308	0.00814517	0.0263013	0.0308449	0.0204793	0.0289629	0.0228413	0.0129491
PE P-16:0/16:1	0.021803	0.0113126	0.0162564	0.011572	0.0109569	0.00845666	0.00915654	0.0126495	0.0140466
PE P-18:1/16:1	0.00435941	0.00555427	0.00599815	0.00437304	0.00312507	0.00339612	0.00307993	0.00391604	0.00320869
PE P-18:0/16:1	0.00652444	0.00677682	0.00603027	0.0041536	0.00441065	0.00345602	0.00500026	0.00371048	0.00589254
PE P-16:0/18:0	0.00167061	0.00194622	0	0.00368465	0.00457075	0.00328837	0.00172125	0	0.0024602
PE P-18:1/18:0	0.00159363	0.00210575	0.00292095	0	0	0.00247223	0.00179773	0	0.00420565
PE P-18:0/18:0	0.00173366	0.00204236	0	0.00301095	0.0033795	0.00296294	0.00267511	0	0
PE P-16:0/16:0	0.00617871	0.00495367	0.00567571	0.00707883	0.00966273	0.00939046	0.00741581	0.0089695	0.00631902
PE P-18:1/16:0	0.00541763	0.00767213	0.00571318	0.0101262	0.0121701	0.0104547	0.0095712	0.00982674	0.00759265
PE P-18:0/16:0	0.00316639	0.00305767	0	0.00509982	0.00499469	0.00492572	0.00477125	0.00398882	0.00454852
PS 40:7	0.0634007	0.057569	0	0	0.0351257	0	0.0320798	0.0477767	0
PS 42:6	0	0	0	0	0	0	0	0	0
PS 40:6	0.518333	0.385773	0.0952668	0.15786	0.406742	0.165258	0.262513	0.402078	0.252741
PS 38:6	0.0108575	0	0	0	0	0	0	0	0
PS 42:5	0	0	0	0	0	0	0	0	0
PS 40:5	0.123473	0.117342	0	0	0.135993	0	0.085039	0.119148	0.0587886
PS 38:5	0	0	0	0	0	0	0	0	0
PS 40:4	0.0772493	0.0816079	0	0.042007	0.0728572	0.0457913	0.103359	0.0636201	0.0604214
PS 38:4	0.112004	0.137631	0.0325879	0.0556217	0.0814431	0.0437197	0.0893459	0.0979903	0.0840212
PS 36:4	0	0	0	0	0	0	0	0	0
PS 38:3	0.0387641	0.0357205	0	0.0170027	0.0263015	0.0163459	0.0357076	0.0232606	0.031454
PS 36:3	0.0128477	0	0	0	0	0	0	0	0
PS 38:2	0	0	0	0	0	0	0	0	0
PS 36:2	0.0961284	0.0922435	0.0564626	0.061401	0.0729056	0.0447526	0.0753143	0.0700641	0.0629341
PS 34:2	0	0	0	0	0	0	0	0	0
PS 38:1	0	0	0	0	0	0	0	0	0
PS 36:1	0.0421341	0.0517031	0.0300105	0.0590582	0.0653155	0.0631069	0.0796616	0.0574683	0.0431341
PS 34:1	0	0	0	0	0	0	0	0	0
PS 34:0	0	0	0	0	0	0	0	0	0
PS 32:0	0	0	0	0	0	0	0	0	0
PI 40:6	0.00775554	0.00666919	0.00365274	0.00456231	0.0140507	0.00541154	0.007305	0.0088492	0.0068376
PI 38:6	0.00967119	0.00651776	0	0.00449587	0.00845973	0	0.00482796	0.00651932	0.00423473
PI 40:5	0.0115728	0.00954782	0	0.00774689	0.0123766	0.00594319	0.0105534	0.0112325	0.00766456
PI 38:5	0.0920625	0.0567949	0.0201162	0.0252632	0.042556	0.00702689	0.026504	0.0370941	0.030836
PI 40:4	0.0137757	0.0127926	0.00750915	0.0115177	0.0122633	0.00721202	0.0110585	0.00902344	0.00853684
PI 38:4	1.01889	0.88184	0.204216	0.496207	0.714723	0.356373	0.673397	0.629997	0.562402
PI 36:4	0.0764051	0.0524954	0.0228606	0.0338039	0.0481199	0.0132685	0.0208476	0.0361927	0.0328663
PI 40:3	0	0	0	0	0	0	0	0	0
PI 38:3	0.0521021	0.0463441	0.0275365	0.0483333	0.0494332	0.0409416	0.0464795	0.0270491	0.0328497
PI 36:3	0.0271945	0.01271	0.0126003	0.0113047	0.0146147	0.00883307	0.0141014	0.014124	0.0133813
PI 34:3	0.00225632	0	0	0.00378716	0	0.00296616	0	0	0.00432239
PI 38:2	0.00320157	0.00335646	0	0	0	0	0.0027023	0	0
PI 36:2	0.0384799	0.0233744	0.0208186	0.0366861	0.0391883	0.0269854	0.0398195	0.0393502	0.0218227
PI 34:2	0.0140622	0.00934168	0.012606	0.0107946	0.0103472	0.00775032	0.00874476	0.00739339	0.0118818
PI 36:1	0.00948173	0.00541708	0.00735103	0.00942565	0.00549197	0.00597164	0.00835727	0.00542393	0.00682954
PI 34:1	0.00564703	0.0054042	0.0105009	0.0113676	0.00574	0.0113533	0.00784211	0.0102328	0.00481496
PI 36:0	0	0	0	0	0	0	0.00230587	0	0
PI 32:0	0	0	0.00376343	0.0046509	0	0.00464169	0.00239146	0	0
LPC 22:6	0.00450632	0.00385107	0.000681532	0.00213126	0.00492627	0.000672146	0.00307158	0.00477334	0.00267508
LPC 22:5	0.00102536	0.00106359	0.000165888	0.000575439	0.00159557	0.000151997	0.000806714	0.00146672	0.000712085
LPC 20:5	0.000497681	0.000470288	0.000232437	0.000454481	0.000418818	0.00041691	0.000624406	0.000353093	0.000416759
LPC 22:4	0.000595746	0.000706163	0.000175458	0.0002353	0.000505208	0.000135174	0.000530517	0.000537431	0.000340125
LPC 20:4	0.0170924	0.0189806	0.00259674	0.00747094	0.0146279	0.0013789	0.0128327	0.0146722	0.012427
LPC 20:3	0.00462401	0.00390131	0.000957758	0.00181396	0.00390467	0.000637917	0.0030421	0.0034949	0.00389088
LPC 18:3	0.00154877	0.00133334	0.00142685	0.00265477	0.00121048	0.00350685	0.00322073	0.00110127	0.00156332
LPC 18:2	0.118157	0.118415	0.0338352	0.0686854	0.0852046	0.0292292	0.0925585	0.0854376	0.0896803
LPC 18:1	0.101156	0.0982886	0.0684901	0.0895099	0.0578678	0.0526532	0.0781049	0.0720767	0.0601584
LPC 16:1	0.0194146	0.0163425	0.0169699	0.0134413	0.00698561	0.00500242	0.00606968	0.00882892	0.00587302
LPC 22:0	0.000276568	0.000343234	0.000997188	0.00110688	0.000508489	0.00282801	0.000846245	0.000265392	0.000618837
LPC 20:0	0.000940411	0.000810236	0.00515804	0.0069664	0.00112474	0.0104785	0.00603957	0.000735901	0.00163648
LPC 18:0	0.0659026	0.0915655	0.0437215	0.0986185	0.0834067	0.104331	0.124539	0.0887508	0.0824147
LPC 16:0	0.113645	0.129634	0.080906	0.125023	0.103142	0.102576	0.130844	0.113428	0.0879048
LPC 15:0	0.00038099	0.000573764	0.000235244	0.000458906	0.000385238	0.000359564	0.00056437	0.000364802	0.000391711
Cer d18:1/24:1	0.0135518	0.0208159	0.0110431	0.0259426	0.0157141	0.0231645	0.0308825	0.0211864	0.0190656
Cer d18:1/24:0	0.00932736	0.0100627	0.00641435	0.0139241	0.010276	0.0185941	0.0226629	0.0118918	0.0115682
Cer d18:1/23:0	0.0104025	0.0101297	0.00663773	0.0133135	0.00684042	0.0152432	0.0155799	0.00959273	0.00898365
Cer d18:1/22:0	0.00781007	0.00824779	0.00604503	0.0129567	0.0091721	0.0170935	0.0163146	0.0104111	0.00997019
Cer d18:1/20:0	0.0031025	0.0030488	0.00235026	0.0033041	0.00375328	0.00647896	0.00658824	0.00491936	0.00385973
Cer d18:1/18:0	0.00250901	0.00609467	0.00355732	0.00917885	0.00966105	0.0117437	0.0115763	0.0089705	0.00431155
Cer d18:1/16:0	0.00738646	0.016784	0.00956972	0.0191211	0.0135467	0.017334	0.020317	0.0196644	0.0148069
HexCer d18:1/24:1	0.00445637	0.00892107	0.00455784	0.0137647	0.0138549	0.0138686	0.0172285	0.011745	0.0022293
HexCer d18:1/24:0	0.00199129	0.00509632	0.0024402	0.00980016	0.00927254	0.00927807	0.0115847	0.00761669	0.00113229
HexCer d18:1/23:0	0.00104226	0.00160604	0.000841894	0.00188542	0.00124015	0.00137937	0.00174977	0.00114216	0.000406454
HexCer d18:1/22:0	0.00184705	0.00284822	0.00148057	0.0037477	0.00343656	0.00361709	0.00450901	0.00289893	0.000864699
HexCer d18:1/16:0	0.000314102	0.000581646	0.000342424	0.000575527	0.000205693	0.00027222	0.000359117	0.000214041	0.000187896
LacCer d18:1/24:1	0.000723717	0.000855716	0.000703207	0.00070835	0.000615319	0.000796452	0.00112934	0.000753693	0.000593611
LacCer d18:1/24:0	0.00110866	0.0010933	0.00100462	0.000973693	0.000956411	0.00122979	0.00172369	0.00106561	0.0010429
LacCer d18:1/23:0	0.000635887	0.000609925	0.000562565	0.000579559	0.00056112	0.000701896	0.000986305	0.000622368	0.000572468
LacCer d18:1/22:0	0.00134555	0.00128964	0.00117787	0.00122498	0.00139323	0.00193476	0.00260453	0.00166441	0.00161983
LacCer d18:1/16:0	0.000470012	0.000627626	0.000475683	0.000591	0.000424961	0.000770114	0.0011074	0.000534251	0.000547284
LPA 16 0	0.00102053	0.000451044	0.00200104	0.00169215	0.000835019	0.00482957	0.00517341	0.000789671	0.00100917
LPA 18 0	0.00177584	0.000568428	0.00341071	0.00333	0.00125989	0.0102343	0.0128885	0.0010227	0.00260037
LPA 18 1	0.00217362	0.000904411	0.00404014	0.00295036	0.00135295	0.00845508	0.0101111	0.00146688	0.00160788
LPA 18 2	0.00269438	0.00117415	0.00271822	0.00248481	0.00178565	0.00360034	0.00775471	0.00171701	0.00238484
LPA 20 4	0.00739679	0.00524575	0.00626282	0.00531837	0.00832115	0.00655255	0.0165219	0.0092651	0.00512763
BMP 16:0/18:1	0.00231029	0.00180143	0.00131843	0.00179152	0.00124731	0.00280185	0.00326027	0.00163651	0.00174612
BMP 16:0/16:0	7.23253e-05	5.56945e-05	4.82554e-05	7.3139e-05	5.82819e-05	8.47859e-05	0.000129088	6.08671e-05	7.06044e-05
BMP 16:1/18:1	0.00485658	0.00262336	0.00331109	0.00279018	0.00194781	0.00250275	0.0024927	0.00230768	0.00276586
BMP 18:0/22:6	0.000197686	0.000290937	0	0	0.000145379	0	0.00014821	0.000115046	0
BMP 18:1/22:5	0.000749063	0.00224952	0	0.000312229	0.00110073	9.86082e-05	0.000579099	0.000959723	0.000555486
BMP 18:1/20:4	0.000504933	0.00106977	0.000171719	0.000346394	0.000635516	0.000141298	0.000447575	0.000691283	0.00044914
BMP 18:1/20:3	0.000252518	0.000605507	0.000127101	0.000203869	0.000387534	0	0.000362709	0.000302508	0.000253774
BMP 18:1/20:2	0.000216397	0.000291651	6.57451e-05	0.000258725	0.000187941	0.000262456	0.000446857	0.000159849	0.000270562
BMP 18:1/18:1	0.018053	0.016808	0.011312	0.0149385	0.00947663	0.0169091	0.0199624	0.0106933	0.0131566
BMP 18:1/18:0	0.000740318	0.000476139	0.000342514	0.000660323	0.000618617	0.00126676	0.00165341	0.000666879	0.000856889
BMP 18:2/18:2	0.00259612	0.00524887	0.000615024	0.00164181	0.00343199	0.00100713	0.00371016	0.00364311	0.00301501
BMP 18:2/18:1	0.0134791	0.0169596	0.0044793	0.00897403	0.0106179	0.00757237	0.0151994	0.0121097	0.0114019
BMP 22:6/22:6	0	0.000205456	0	0	0.000123572	0	0	0	0
CL 34:2/36:3	0.0309102	0.0185062	0.019056	0.0107981	0.0131229	0.00798206	0.0175786	0.00904785	0.0129798
CL 34:2/34:2	0.0116088	0.00730395	0.00924445	0.00557396	0.00668969	0.0082041	0.011559	0.00411611	0.00653434
CL 34:3/36:4	0.0420116	0.0184913	0.0180354	0.00923989	0.0135277	0.00356514	0.0102554	0.0108349	0.0129365
CL 34:3/34:3	0.00826824	0.00281896	0.00720019	0.00152525	0.00143767	0.000386473	0.000822123	0.00126899	0.00115466
CL 36:2/36:2	0.00339044	0.00201474	0.00299996	0.00170341	0.00142378	0.00209374	0.00373183	0.00115752	0.00169705
CL 36:3/38:6	0.00568943	0.00472986	0.00138886	0.00124209	0.00301884	0.000633609	0.00197626	0.00208989	0.00155081
CL 36:3/38:5	0.00518095	0.00314105	0.00136539	0.00120185	0.0026418	0.000819305	0.0025234	0.00182986	0.00187265
CL 36:3/38:4	0.00175446	0.00137531	0.000683162	0.000780501	0.00143636	0.000666455	0.00202305	0.00106424	0.000813138
CL 36:3/38:3	0.00486413	0.000341862	0.00131263	0.00155711	0.000692581	0.00152752	0.0052698	0.000463664	0.0026634
CL 36:3/36:3	0.0301283	0.0192802	0.013221	0.0109319	0.0148921	0.00630005	0.0169727	0.011034	0.0126571
CL 36:3/36:2	0.012941	0.00638507	0.00776996	0.00456199	0.00442173	0.00353817	0.00886509	0.00350169	0.00518824
CL 36:4/38:6	0.00834869	0.0106034	0.00130722	0.00192756	0.00962218	0.00100064	0.00466152	0.00543852	0.00304702
CL 36:4/38:5	0.00946275	0.00692958	0.0016686	0.00170213	0.00788281	0.00119671	0.00454079	0.00537423	0.00428576
CL 36:4/38:4	0.00376299	0.00316017	0.000997592	0.00152103	0.00446457	0.00129264	0.00446251	0.00272812	0.002251
CL 36:4/36:4	0.0737438	0.0501076	0.0153441	0.0215303	0.0582991	0.0178557	0.0572096	0.0419482	0.0467745
CL 36:4/36:3	0.0838502	0.0501154	0.0239278	0.0266625	0.0481354	0.0168504	0.0499406	0.0333171	0.0424449
CL 36:4/36:2	0.0153144	0.00877863	0.00583927	0.00574817	0.00681974	0.0042118	0.0118641	0.00562065	0.00711309
CL 36:4/36:1	0.00273705	0.0013569	0.00181269	0.00162725	0.00107205	0.00120542	0.00265101	0.000803231	0.00183724
LPG 20:4	0.00171317	0.00223518	0	0.00159348	0.002064	0	0	0	0.00145495
LPG 18:1	0.0226701	0.0198579	0.0194037	0.0237432	0.0125719	0.0332263	0.0357425	0.0137854	0.0174546
LPG 16:0	0.00764898	0.0138876	0.00725528	0.0116823	0.00784748	0.0156095	0.0192725	0.00661268	0.00660481
PA 38:4	0.00387579	0.00167294	0.00539513	0.00802844	0.00168548	0.0100843	0.0120162	0.00128002	0.00643137
PA 36:2	0.0105802	0.00184268	0.0198471	0.0217014	0.0023502	0.0290389	0.0343808	0.00208632	0.0156136
PA 36:1	0.00447445	0.000733299	0.00913375	0.0147603	0.000800629	0.0194401	0.0239463	0.000768613	0.00788532
PA 34:1	0.00265666	0.000547477	0.00593978	0.0044261	0.000742635	0.00619264	0.00628796	0.000765617	0.0028073
PA 32:0	0.000329048	0	0.000920666	0.000615906	0.000206188	0.000938342	0.000700821	0.000271311	0.00049173
PG 38:4	0.00517252	0.00635913	0.00154415	0.00350751	0.00610613	0.00324733	0.00543151	0.00586173	0.00369355
PG 36:3	0.0310885	0.0303855	0.0103781	0.0213181	0.0260223	0.0143406	0.0241836	0.0284121	0.0216661
PG 36:2	0.0627837	0.0686278	0.0260985	0.0523614	0.0590537	0.0890892	0.106451	0.0650633	0.0615956
PG 36:1	0.0161575	0.016966	0.0108623	0.0168411	0.0149109	0.0325627	0.0323223	0.0181187	0.0162405
PG 34:1	0.185911	0.14085	0.120763	0.145415	0.148299	0.222657	0.208458	0.127982	0.146931
PG 34:0	0.00170975	0.00201621	0	0.00144451	0.00306324	0.00640248	0.0087063	0.00260203	0.00210751
PG 32:0	0.00901721	0.00541854	0.00783577	0.00677376	0.00878019	0.00911069	0.00833829	0.00655512	0.00535672
CE 22:6	0.00474505	0	0	0.00441244	0.00449567	0.00286848	0.00273629	0	0
CE 22:5	0.00408622	0	0.00708248	0	0	0.00675526	0.00233176	0	0
CE 20:5	0	0	0	0	0	0	0	0	0
CE 22:4	0	0	0	0	0	0.00315121	0	0	0
CE 20:4	0.017341	0.0152002	0	0.0125563	0.0190731	0.00495857	0.0225933	0.015626	0.0201015
CE 20:3	0	0	0	0	0	0	0.0014796	0	0
CE 18:3	0.00671663	0.00884689	0	0.00452258	0.00661243	0	0.00486933	0.00873534	0.0060573
CE 20:2	0	0	0	0	0	0	0	0	0
CE 18:2	0.0794323	0.111877	0.0455034	0.0918538	0.102463	0.0617722	0.121194	0.108318	0.103929
CE 22:1	0	0	0	0	0	0	0	0	0
CE 20:1	0.00524373	0.00561142	0.00823023	0.00719247	0.00639016	0.00833252	0.0142975	0.00896747	0.0112797
CE 18:1	0.133585	0.161972	0.109144	0.17736	0.105089	0.145742	0.16106	0.134164	0.12786
CE 16:1	0.0273027	0.0215812	0.0309168	0.0343306	0.0199261	0.0211906	0.0152837	0.0157517	0.0269564
CE 20:0	0	0.00443346	0.00875984	0.00756297	0.00679268	0.0048843	0.00511184	0	0
CE 18:0	0.0113317	0.018491	0.0160864	0.0229194	0.0223905	0.0195039	0.0263528	0.0254619	0.0231042
CE 16:0	0.076499	0.0924794	0.0931669	0.100498	0.0729588	0.0861996	0.071964	0.0872624	0.0878287
CE 15:0	0	0	0	0	0	0	0	0	0
CE 14:0	0.013003	0.00966411	0.0120111	0.0131911	0.00818555	0.0108088	0.00537382	0.0102158	0.0138714

## Sheet: Spleen
Lipid species	CTRL 1	CTRL 2	CTRL 3	CTRL 4	CTRL 5	TG 1	TG 2	TG 3	TG 4	TG 5
SM 24:3	0.000574866	0.00335145	0.00114646	0.00189462	0.00231823	0.00280696	0.00017906	0.00245281	0.00332357	0.00137085
SM 24:2	0.0836196	0.0792115	0.0749697	0.0830652	0.0853812	0.0784749	0.0782052	0.0790521	0.078966	0.0751201
SM 22:2	0	0	0	0	0	0	0	0	0	0
SM 24:1	0.204674	0.211279	0.192912	0.210854	0.212316	0.223054	0.199977	0.194385	0.208167	0.197905
SM 22:1	0.0176125	0.0128147	0.0120273	0.016044	0.0164414	0.0205013	0.0157634	0.0144356	0.0163953	0.018612
SM 20:1	0.00356784	0.00446618	0.00253513	0.00348536	0.00383154	0.00627052	0.00527354	0.0057438	0.00524165	0.00568487
SM 18:1	0.00685429	0.00626109	0.00523902	0.00553232	0.0052532	0.00609336	0.00568482	0.00636231	0.00633699	0.00597321
SM 16:1	0.0107368	0.0100098	0.00888663	0.00925301	0.00988715	0.0112469	0.010546	0.0110161	0.0107014	0.0101964
SM 24:0	0.0734089	0.0664068	0.0679574	0.0666398	0.0776087	0.0860168	0.0807235	0.0821383	0.0719577	0.075526
SM 22:0	0.0764135	0.0734244	0.0648367	0.0780734	0.076628	0.0976481	0.0846852	0.0866401	0.0872912	0.0843437
SM 20:0	0.0310837	0.0262969	0.0226593	0.0312832	0.0342773	0.0561177	0.0451258	0.0459913	0.0558134	0.0455143
SM 18:0	0.079657	0.087515	0.0719386	0.0842341	0.0789799	0.0964669	0.0832929	0.0935277	0.103904	0.0939771
SM 16:0	0.335403	0.330305	0.30672	0.3248	0.334258	0.375898	0.361385	0.361885	0.36413	0.332606
SM 15:0	0.00568133	0.00518718	0.00493042	0.0064312	0.00545996	0.0062174	0.00590135	0.00620937	0.0066553	0.00637022
SM 14:0	0.00206119	0.00205017	0.0020214	0.00211553	0.00175962	0.00194665	0.0019256	0.00171958	0.00204798	0.00212171
PC 40:6	0.0779127	0.0799585	0.0720423	0.0814714	0.0834635	0.0783978	0.0843876	0.0862955	0.0856576	0.0799187
PC 38:6	0.16799	0.160852	0.169228	0.166722	0.179906	0.150794	0.157472	0.154878	0.156719	0.156422
PC 40:5	0.0469644	0.0503718	0.0441086	0.0539709	0.0529735	0.0473514	0.0506139	0.0513149	0.0501962	0.0467947
PC 38:5	0.229872	0.228411	0.230793	0.249315	0.239511	0.194804	0.196936	0.189123	0.197103	0.19714
PC 36:5	0.029281	0.0270415	0.0319306	0.0308336	0.0284809	0.026244	0.0218663	0.022105	0.0217179	0.0224494
PC 40:4	0.0331495	0.0342711	0.0305223	0.0376047	0.0367434	0.0376607	0.0397117	0.0419104	0.0381112	0.0351676
PC 38:4	0.522684	0.564886	0.545992	0.573382	0.567837	0.693933	0.613855	0.641112	0.624658	0.578687
PC 36:4	0.742533	0.737209	0.85609	0.774876	0.811287	0.953378	0.694344	0.744915	0.688995	0.68688
PC 38:3	0.0521062	0.056014	0.0565638	0.0567642	0.0610326	0.0721896	0.0648779	0.070516	0.0580867	0.0555013
PC 36:3	0.191719	0.176598	0.224113	0.187221	0.197285	0.220767	0.182424	0.208182	0.173047	0.17562
PC 34:3	0.0439075	0.032258	0.0472474	0.0352804	0.043803	0.038843	0.033314	0.0343282	0.0350361	0.0358081
PC 38:2	0.0154235	0.0135651	0.0193752	0.014111	0.0167871	0.017644	0.0231433	0.0252372	0.0193712	0.0191309
PC 36:2	0.329725	0.319279	0.361758	0.320693	0.349335	0.500749	0.399328	0.452342	0.392133	0.381982
PC 34:2	0.732305	0.647308	0.876925	0.648234	0.745707	1.09438	0.719731	0.853091	0.700447	0.708241
PC 32:2	0.0182841	0.0150859	0.016599	0.0176631	0.0202644	0.0119709	0.0116028	0.0113529	0.0119842	0.0120569
PC 38:1	0.0101517	0.00952882	0.0107049	0.011093	0.0106572	0.0124138	0.0135014	0.00932251	0.0112108	0.0116891
PC 36:1	0.109089	0.107894	0.101384	0.111906	0.112257	0.127956	0.117462	0.120965	0.122259	0.113578
PC 34:1	0.897922	0.820164	0.933867	0.85976	0.927701	0.83081	0.818022	0.826372	0.77519	0.833
PC 32:1	0.268422	0.233501	0.236345	0.280053	0.256769	0.191929	0.19156	0.185472	0.2097	0.211409
PC 30:1	0	0	0	0	0	0	0	0	0	0
PC 36:0	0.0120569	0.0126343	0.0124094	0.0125137	0.0126275	0.0153923	0.0145985	0.0146693	0.0129707	0.0122665
PC 34:0	0.112464	0.115421	0.110704	0.113516	0.127435	0.126733	0.135366	0.141482	0.125445	0.126859
PC 32:0	1.98553	1.85057	1.84026	1.95992	2.03932	1.84563	1.82695	1.83295	1.92028	1.86818
PC 30:0	0.117005	0.116732	0.112814	0.124993	0.118855	0.081963	0.0813813	0.0814798	0.0850321	0.0827164
PC O-36:5	0.0362081	0.0374011	0.0426008	0.0380025	0.0372602	0.0577962	0.0462071	0.05345	0.0395672	0.0377273
PC O-36:4	0.145818	0.148911	0.131428	0.154146	0.143953	0.152664	0.172453	0.172147	0.167015	0.156649
PC O-36:2	0.0396291	0.0345316	0.0363334	0.0343318	0.0371149	0.0421657	0.0454548	0.0496125	0.0378056	0.036465
PC O-34:2	0.0715526	0.0617737	0.060751	0.062051	0.0670474	0.0675683	0.0883139	0.0838994	0.0679793	0.064202
PC O-36:1	0.0254912	0.0232298	0.0226853	0.0246117	0.0233282	0.0263408	0.0263212	0.0260272	0.0251303	0.0255029
PC O-34:1	0.247937	0.258717	0.224674	0.280421	0.25001	0.267153	0.242483	0.245902	0.280198	0.256334
PC O-32:1	0.0467318	0.0462765	0.0397771	0.0484253	0.0439295	0.043422	0.049037	0.0459406	0.0456299	0.0440188
PC O-30:1	0.00110859	0.00121704	0.00206179	0.000810104	0.00133805	0.00157946	0.00280516	0.00226601	0.00180632	0.00134064
PC O-34:0	0.0418903	0.0380905	0.0402306	0.038771	0.0400176	0.0506482	0.0535132	0.0553152	0.0459988	0.0465297
PC O-32:0	0.205085	0.215582	0.184172	0.214176	0.200647	0.224315	0.24226	0.246973	0.238198	0.222805
PC O-30:0	0.0115679	0.0122457	0.0108394	0.0127563	0.0106978	0.0106177	0.0117892	0.0120555	0.0114219	0.010886
PE 42:7	0.0172799	0.016641	0.0137013	0.013704	0.0188267	0.0144494	0.0185757	0.0174243	0.01651	0.017332
PE 42:6	0.0130607	0.0144429	0.0114683	0.0138305	0.0139352	0.0108066	0.0140351	0.0123361	0.0126745	0.0137984
PE 40:6	0.608167	0.581754	0.554087	0.603909	0.653354	0.605186	0.622961	0.619755	0.682781	0.642413
PE 38:6	0.168106	0.145178	0.173641	0.149106	0.179072	0.148734	0.153355	0.145504	0.152382	0.152888
PE 42:5	0.0161981	0.0145388	0.015282	0.0153736	0.0157917	0.0159216	0.0134224	0.0139682	0.0151381	0.0149683
PE 40:5	0.250933	0.245545	0.249682	0.256734	0.269023	0.23006	0.242019	0.250718	0.250753	0.24671
PE 38:5	0.151483	0.134397	0.166417	0.141394	0.179097	0.107764	0.140888	0.122995	0.125162	0.150677
PE 36:5	0.00601078	0.00567139	0.00716318	0.00599386	0.00736273	0.00435429	0.00564455	0.00393202	0.00512304	0.00577314
PE 40:4	0.319811	0.334132	0.291529	0.354479	0.36221	0.356893	0.320797	0.336911	0.381993	0.349567
PE 38:4	0.808845	0.826989	0.825377	0.846037	0.863722	0.851647	0.813907	0.810907	0.872199	0.815483
PE 36:4	0.130771	0.122141	0.138723	0.126966	0.1431	0.109536	0.113432	0.104385	0.111224	0.119398
PE 40:3	0.00676346	0.00234703	0.00567237	0.0128746	0.0040552	0.00129061	0.00222156	0.00493823	0.00880067	0.00680406
PE 38:3	0.0373466	0.042484	0.0363773	0.0419341	0.0437654	0.0503104	0.0443686	0.0439621	0.0391453	0.037111
PE 36:3	0.0320078	0.0272807	0.0393914	0.0303135	0.0360821	0.0368699	0.0309976	0.0329466	0.0295513	0.0306151
PE 34:3	0.0031874	0.00235209	0.00388478	0.00256974	0.00295987	0.00237062	0.00255823	0.00269283	0.00269486	0.00284738
PE 38:2	0.0119305	0.00991717	0.0114979	0.0110317	0.0118559	0.0134312	0.0128954	0.0122054	0.0111168	0.0118895
PE 36:2	0.0967627	0.0902114	0.10761	0.0927195	0.0979913	0.141471	0.110409	0.124108	0.101444	0.104871
PE 34:2	0.0537301	0.0456416	0.0609171	0.0510008	0.0574644	0.0614341	0.0516488	0.0548914	0.0489047	0.0544625
PE 32:2	0.000913956	0.000803114	0.000845052	0.000811353	0.00101955	0.000384938	0.000493156	0.000604911	0.000576443	0.000547049
PE 38:1	0.00996112	0.00934672	0.00919195	0.0102301	0.0099345	0.0100466	0.00949372	0.00996234	0.0110035	0.0102092
PE 36:1	0.0330155	0.0326632	0.0319253	0.0345401	0.0327433	0.0372292	0.0330875	0.0362459	0.0350881	0.031403
PE 34:1	0.0599174	0.0502287	0.0604586	0.0530831	0.0584535	0.0479993	0.044302	0.0460431	0.0467476	0.0486053
PE 32:1	0.00752601	0.00688312	0.00709696	0.00709507	0.00727103	0.00447998	0.00456485	0.00495842	0.00547507	0.00518217
PE 34:0	0.00510709	0.00388529	0.00475257	0.00529179	0.00629053	0.00452375	0.00556592	0.00486399	0.0046861	0.00420003
PE 32:0	0.0148653	0.0124771	0.0131122	0.0157648	0.0137429	0.0130804	0.0113943	0.0110462	0.0131761	0.0126432
PE P-16:0/22:6	0.329914	0.314132	0.281182	0.341745	0.341462	0.371743	0.346266	0.353932	0.379989	0.366259
PE P-18:1/22:6	0.0690647	0.0536981	0.0535863	0.0663444	0.0598703	0.0455972	0.0550766	0.0525894	0.0623824	0.0559492
PE P-18:0/22:6	0.100912	0.105611	0.0917061	0.0972028	0.107458	0.12912	0.131921	0.129371	0.122074	0.117006
PE P-16:0/22:5	0.14446	0.136963	0.12982	0.138428	0.146944	0.1396	0.137422	0.124285	0.129533	0.141837
PE P-18:1/22:5	0.0206621	0.0157905	0.0173419	0.0200992	0.0151257	0.0147461	0.013483	0.0144499	0.0137142	0.0180811
PE P-18:0/22:5	0.0399705	0.0412671	0.0395169	0.0449045	0.0487813	0.0412437	0.0442449	0.0526243	0.0449203	0.0446049
PE P-16:0/20:5	0.00830363	0.00740552	0.00953919	0.00713188	0.00934561	0.00774843	0.00964684	0.00780715	0.00607427	0.00565982
PE P-18:1/20:5	0.00245446	0.00206335	0.00481002	0.00252741	0.00262074	0.00298854	0.00193512	0.00237266	0.00251479	0.00215609
PE P-18:0/20:5	0.00392089	0.00235447	0.00511975	0.00333057	0.00394754	0.00307263	0.00417955	0.0039991	0.00300995	0.0033628
PE P-16:0/22:4	0.188178	0.180602	0.15699	0.177534	0.18938	0.174173	0.185849	0.175372	0.193442	0.185697
PE P-18:1/22:4	0.0228453	0.0199654	0.0209196	0.0250772	0.0266543	0.0191934	0.0214304	0.0202274	0.0257363	0.0228297
PE P-18:0/22:4	0.0514048	0.0489681	0.0459354	0.0490819	0.0530648	0.0591747	0.0599901	0.0653295	0.0592166	0.0585889
PE P-16:0/20:4	0.613603	0.595469	0.557488	0.611937	0.616515	0.639379	0.624316	0.661216	0.638374	0.611014
PE P-18:1/20:4	0.115168	0.109291	0.104271	0.132478	0.111011	0.108327	0.105495	0.0955948	0.100551	0.102905
PE P-18:0/20:4	0.292936	0.271904	0.271071	0.285982	0.308336	0.315962	0.360955	0.355463	0.302631	0.298523
PE P-16:0/22:3	0.00159176	0.00244467	0.00248709	0.00347108	0.00193851	0.00277029	0.00375239	0.00421818	0.00400028	0.00108521
PE P-18:1/22:3	0.00311497	0.00437075	0.00266798	0.00294819	0.00351619	0.00281757	0.00257331	0.00237775	0.0021266	0.00297894
PE P-18:0/22:3	0.00213156	0	0.0021766	0	0.00178284	0	0.00106524	0	0.0018009	0.00205956
PE P-16:0/20:3	0.0115387	0.0112731	0.0126915	0.00983969	0.0103934	0.0120129	0.00947112	0.0134624	0.0111908	0.0136276
PE P-18:1/20:3	0.00354955	0.00210729	0.00494248	0.00264453	0.00577277	0.00150817	0.00206129	0.00300918	0.00356322	0.00259742
PE P-18:0/20:3	0.00552845	0.00584999	0.00677161	0.0035773	0.00432798	0.00669361	0.00370896	0.00306956	0.00453483	0.00278385
PE P-16:0/18:3	0.00160641	0.00149792	0.00152378	0.00137064	0.00151619	0.00269671	0.00222339	0.00190828	0.00196649	0.00157687
PE P-18:1/18:3	0.00137692	0.00132517	0.00124303	0	0.00114033	0.00132348	0.00150048	0.00104419	0.00108852	0.00128925
PE P-18:0/18:3	0.00146643	0.00132386	0.00122882	0.00177764	0.00114811	0.00109737	0.00139383	0.00191116	0.00204302	0.00164144
PE P-16:0/18:2	0.0288739	0.0212251	0.0242949	0.0217698	0.0236262	0.0351804	0.041639	0.0401452	0.0231145	0.031806
PE P-18:1/18:2	0.00715614	0.0079996	0.0112033	0.00851522	0.00790143	0.00917439	0.0109712	0.0104695	0.00701886	0.00881437
PE P-18:0/18:2	0.0184616	0.0161392	0.0170649	0.0137274	0.0187337	0.0156441	0.0326819	0.0292078	0.0174372	0.0168464
PE P-16:0/18:1	0.0362714	0.0326301	0.0303429	0.0346289	0.0345181	0.0412439	0.0392985	0.0367928	0.0394646	0.0356549
PE P-18:1/18:1	0.00821184	0.0100658	0.0076014	0.00903103	0.00957405	0.0102462	0.00941271	0.00975721	0.008118	0.00757514
PE P-18:0/18:1	0.0121286	0.013974	0.0102577	0.0140032	0.0129634	0.0143356	0.0168583	0.0148336	0.0131969	0.0127938
PE P-16:0/16:1	0.00436235	0.00409826	0.00446205	0.00565616	0.00510494	0.00421266	0.00481735	0.00402702	0.00409387	0.0047668
PE P-18:1/16:1	0.00279384	0.00207754	0.00192884	0.00503252	0.00263317	0.00222527	0.00208164	0.0029808	0.00163278	0.00244977
PE P-18:0/16:1	0.00205612	0.0023481	0.0021641	0.00220926	0.00215862	0.00208603	0.00324969	0.00198931	0.00212295	0.00327897
PE P-16:0/18:0	0.00133968	0	0.00159693	0.00142714	0	0	0.001022	0.00147343	0	0
PE P-18:1/18:0	0.00132224	0	0.0011179	0.00150127	0	0.00153902	0.00123214	0	0.00136209	0
PE P-18:0/18:0	0	0	0	0	0	0	0	0	0	0
PE P-16:0/16:0	0.0104149	0.00861587	0.0111241	0.0080942	0.00888336	0.0110579	0.00930064	0.00864118	0.00892492	0.00693356
PE P-18:1/16:0	0.0309325	0.0290808	0.027613	0.0297589	0.0331791	0.026817	0.0254953	0.0227009	0.0211477	0.0217929
PE P-18:0/16:0	0.00589094	0.00493723	0.00611062	0.00507624	0.00550637	0.00492881	0.00543221	0.00601904	0.00354778	0.00497878
PS 40:7	0.200056	0.183943	0.164836	0.167271	0.201928	0.168014	0.213017	0.167146	0.178184	0.186807
PS 42:6	0	0	0	0	0	0	0.022089	0	0	0
PS 40:6	1.62714	1.70155	1.27172	1.75268	1.81094	1.19635	1.86362	1.49208	1.97509	1.91618
PS 38:6	0.0452684	0.0296158	0.037004	0.0357571	0.0532995	0.0161258	0.0528487	0.0297559	0.0392805	0.0507315
PS 42:5	0.0209073	0	0	0	0	0	0	0	0.0203537	0
PS 40:5	0.725792	0.649389	0.561429	0.75161	0.666034	0.51346	0.783265	0.659154	0.756791	0.728584
PS 38:5	0.0330798	0.0182194	0.028021	0.0252987	0.0322846	0.0102842	0.0300169	0.0199508	0.0238097	0.0315748
PS 40:4	0.850591	0.879313	0.71395	0.884079	0.88123	0.693299	0.929249	0.846609	1.07101	0.94943
PS 38:4	0.611486	0.630903	0.575835	0.630886	0.688914	0.446733	0.775367	0.596288	0.687603	0.694134
PS 36:4	0.0371645	0.0273898	0.0289763	0.0311313	0.0442359	0.0142554	0.031383	0.0202312	0.0270567	0.036174
PS 38:3	0.133032	0.120674	0.110937	0.150051	0.127063	0.102854	0.131706	0.138293	0.146699	0.122804
PS 36:3	0.0140109	0.0104068	0.0108592	0.0133047	0.0136739	0.00611293	0.01368	0.00613136	0.0133122	0.00987905
PS 38:2	0.0122645	0.0184992	0.0164528	0.0169552	0.022049	0.014184	0.0173912	0.0126164	0.0187121	0.0189642
PS 36:2	0.22588	0.215726	0.218656	0.228508	0.239153	0.237314	0.278508	0.25751	0.263455	0.265052
PS 34:2	0.0131772	0.0126315	0.0125552	0.0083826	0.00950946	0.0070462	0.0114463	0.0110432	0.0142767	0.010153
PS 38:1	0.00866234	0.0117145	0.00852361	0.0118734	0.0118534	0.00879322	0.0137065	0.0116814	0.0127746	0.00910561
PS 36:1	0.275517	0.312783	0.258991	0.32859	0.302698	0.258734	0.281506	0.284334	0.299784	0.287477
PS 34:1	0.0512553	0.0427783	0.0400554	0.0406336	0.0324691	0.0402019	0.0265254	0.0296331	0.0365537	0.033249
PS 34:0	0.00679519	0.00734541	0.0112614	0	0.00864896	0	0.00562028	0	0	0
PS 32:0	0.00631647	0.00805283	0.00783438	0.00650214	0.00574726	0	0	0	0	0
PI 40:6	0.058364	0.0519233	0.0650386	0.0559123	0.0639882	0.0508764	0.0615703	0.0589989	0.0508649	0.0539306
PI 38:6	0.0142507	0.0140935	0.0179141	0.0123917	0.0163704	0.0165923	0.015406	0.015148	0.0140216	0.0159489
PI 40:5	0.0563031	0.0598563	0.0588083	0.0589327	0.067104	0.0576421	0.0520075	0.0527584	0.0445605	0.0567207
PI 38:5	0.142496	0.126241	0.151288	0.140532	0.140511	0.137016	0.110084	0.122424	0.107091	0.118605
PI 40:4	0.0684537	0.0707236	0.0745594	0.0682686	0.0748736	0.0712578	0.0803641	0.0841827	0.0670331	0.0682421
PI 38:4	1.80873	1.88978	1.94384	1.86155	2.01262	2.33851	1.89733	2.02723	1.90903	1.90622
PI 36:4	0.107242	0.108887	0.108665	0.122667	0.121596	0.113851	0.110068	0.0978814	0.0964912	0.0942236
PI 40:3	0	0	0	0	0	0	0	0	0	0
PI 38:3	0.0706855	0.0630986	0.0749608	0.061054	0.078168	0.0756626	0.0569958	0.0903095	0.0550034	0.0564296
PI 36:3	0.0280701	0.0223909	0.0257935	0.0234502	0.0223561	0.0246067	0.0157032	0.0256	0.0239003	0.0253702
PI 34:3	0	0	0.0025164	0	0	0	0	0	0	0
PI 38:2	0.00596954	0.00434142	0.00396018	0.00401926	0.0049286	0.00624005	0.00763527	0.00720989	0.00500354	0.0048628
PI 36:2	0.0661215	0.0542354	0.0712435	0.0572831	0.0712558	0.102144	0.0714179	0.0908431	0.0639483	0.0640381
PI 34:2	0.0128934	0.00775702	0.0126588	0.0114701	0.0132781	0.0162214	0.0121504	0.0159796	0.010152	0.0123827
PI 36:1	0.0145179	0.0116726	0.0157248	0.0175771	0.0157193	0.0223349	0.0165493	0.0185848	0.0135358	0.0143135
PI 34:1	0.0196171	0.0183017	0.0160887	0.0202163	0.0171358	0.0161455	0.0154648	0.0153259	0.0152752	0.0155239
PI 36:0	0.00350151	0	0.00325202	0	0.00275511	0	0.00276566	0.00389036	0.00484823	0
PI 32:0	0.00419395	0.00416052	0.00314866	0.00392736	0.00338372	0.00501403	0.00321683	0.00401876	0.00386556	0.00360423
LPC 22:6	0.0057948	0.00766403	0.00657044	0.00435242	0.00617671	0.00549333	0.00568254	0.00693515	0.00404998	0.00453571
LPC 22:5	0.00197503	0.00218658	0.00279047	0.00138265	0.00244275	0.00249551	0.00207892	0.00271984	0.00134053	0.00185228
LPC 20:5	0.000473608	0.000413948	0.000657273	0.000271756	0.000381237	0.000707402	0.000350554	0.000565794	0	0.000328215
LPC 22:4	0.00388579	0.00379208	0.00407606	0.00293166	0.00338157	0.00450486	0.00310975	0.00421244	0.00226989	0.00286604
LPC 20:4	0.024059	0.0278154	0.0334956	0.0175282	0.0275301	0.0348438	0.0242962	0.033583	0.0164585	0.0213705
LPC 20:3	0.00259729	0.00267841	0.00429013	0.00202953	0.00246439	0.00437465	0.0028969	0.00277122	0.00142872	0.00182451
LPC 18:3	0.000799647	0.000559929	0.00132655	0.000429502	0.00100548	0.00122825	0.000461011	0.00107342	0.000364543	0.000712189
LPC 18:2	0.025517	0.0245581	0.0353455	0.0176631	0.0239053	0.0469785	0.0203785	0.0335556	0.0168279	0.0201344
LPC 18:1	0.0343575	0.0345967	0.0463391	0.0307114	0.0309514	0.0733962	0.0211744	0.0385722	0.0206857	0.0247341
LPC 16:1	0.00663584	0.00666915	0.00719333	0.00584946	0.00588026	0.00992687	0.00334767	0.00569865	0.00368988	0.00405272
LPC 22:0	0.001707	0.00141076	0.0011025	0.00163171	0.00160993	0.0014475	0.00148911	0.00167016	0.00142246	0.00130261
LPC 20:0	0.00149885	0.00169263	0.00131	0.00169913	0.00217516	0.00251559	0.00234289	0.00190729	0.00155247	0.00203306
LPC 18:0	0.0561404	0.0605747	0.0573864	0.0533059	0.0575245	0.104347	0.0634438	0.0734963	0.0639527	0.0605407
LPC 16:0	0.115378	0.117309	0.128281	0.103072	0.107758	0.205626	0.0879321	0.116773	0.0955537	0.0919642
LPC 15:0	0.00120288	0.00119169	0.00120072	0.0010525	0.0012954	0.00217124	0.00119043	0.0012101	0.00110787	0.00114136
Cer d18:1/24:1	0.0680872	0.0668992	0.0754528	0.0656243	0.0752744	0.0677386	0.0649502	0.0665094	0.0625243	0.0591355
Cer d18:1/24:0	0.0321029	0.0293016	0.0397511	0.0302381	0.0340169	0.0341957	0.030927	0.0358187	0.0273149	0.0272736
Cer d18:1/23:0	0.0126513	0.0116949	0.0124671	0.0117982	0.0123763	0.011287	0.0119596	0.0132774	0.0119563	0.00809503
Cer d18:1/22:0	0.0186579	0.0175032	0.0176792	0.0166351	0.0197381	0.0204468	0.0193326	0.020782	0.018301	0.0163942
Cer d18:1/20:0	0.00697325	0.0077567	0.0079668	0.00749676	0.00737408	0.010544	0.00858952	0.00875301	0.0080982	0.00828176
Cer d18:1/18:0	0.00621629	0.00643412	0.00742652	0.00756235	0.00688276	0.00763738	0.00604416	0.00808021	0.00727449	0.00617921
Cer d18:1/16:0	0.0338364	0.033634	0.0349947	0.0350466	0.0360035	0.0423731	0.0314566	0.038358	0.0315373	0.0293248
HexCer d18:1/24:1	0.0536141	0.0570595	0.032362	0.055997	0.0563565	0.0198908	0.0186234	0.0254238	0.0237853	0.0212674
HexCer d18:1/24:0	0.0481815	0.0444528	0.0288809	0.0426371	0.0510444	0.0173509	0.0184604	0.0262911	0.0211035	0.0192337
HexCer d18:1/23:0	0.0162945	0.0153009	0.00891726	0.0148776	0.0161018	0.00604898	0.00646119	0.00833075	0.00700632	0.00605798
HexCer d18:1/22:0	0.0332723	0.0326738	0.019429	0.030963	0.034461	0.0138963	0.0133567	0.0189506	0.0173219	0.0136949
HexCer d18:1/16:0	0.0235953	0.0237113	0.0132241	0.0235057	0.0229333	0.00847439	0.00833077	0.010504	0.0105424	0.00868564
LacCer d18:1/24:1	0.0120373	0.0127623	0.00393473	0.0111547	0.015554	0.00394751	0.00424815	0.0070266	0.00474506	0.00428078
LacCer d18:1/24:0	0.00848876	0.0073322	0.00275777	0.00674823	0.0112171	0.00303977	0.00375051	0.00553265	0.00287681	0.00313736
LacCer d18:1/23:0	0.00372986	0.00352319	0.00123032	0.00307183	0.00472049	0.00151528	0.0017449	0.0028223	0.00151267	0.00172857
LacCer d18:1/22:0	0.00551001	0.0054942	0.0017927	0.00415298	0.00731677	0.00373509	0.00375663	0.00653094	0.0039686	0.00400984
LacCer d18:1/16:0	0.00383466	0.00367869	0.00189134	0.00314864	0.00451715	0.0024275	0.00294314	0.00426571	0.00314309	0.00283262
LPA 16 0	0	0	0	0	0	0.00128561	0	0	0.0018413	0
LPA 18 0	0.00322628	0.00242846	0.00135507	0.0029128	0.00244101	0.00615268	0	0.00254751	0.00271052	0
LPA 18 1	0	0	0	0	0	0	0	0	0.00119972	0
LPA 18 2	0	0	0	0	0	0	0	0	0	0
LPA 20 4	0	0	0	0	0	0	0	0	0	0
BMP 16:0/18:1	0.00219712	0.00202497	0.000663436	0.00201778	0.00151128	0.0010254	0.00111761	0.000975537	0.00138562	0.00142645
BMP 16:0/16:0	0	0	0	0	0	0	0	0	0	0
BMP 16:1/18:1	0.00154767	0.00181899	0.000665753	0.00173247	0.0012369	0.00107223	0.000885255	0.000637445	0.00133635	0.00135974
BMP 18:0/22:6	0	0.000519551	0	0.000685977	0.000688393	0.000433797	0.000497621	0.00054355	0	0.000306077
BMP 18:1/22:5	0.00789828	0.00850568	0.00479853	0.0086112	0.00806924	0.00547761	0.00628776	0.00701027	0.0060547	0.00645402
BMP 18:1/20:4	0.0185798	0.0210204	0.0116328	0.0191928	0.0209253	0.0137124	0.0195576	0.0212848	0.0172991	0.0153039
BMP 18:1/20:3	0.00345074	0.00328512	0.00183719	0.00402253	0.0035056	0.00190223	0.00208061	0.00296557	0.00283781	0.00219866
BMP 18:1/20:2	0.00109942	0.00114699	0.00065416	0.0012894	0.00133374	0.00116173	0.00136572	0.00117632	0.00141111	0.00127429
BMP 18:1/18:1	0.0148922	0.0191919	0.00782583	0.0163381	0.0157697	0.0107591	0.0100539	0.0128896	0.0143562	0.0121249
BMP 18:1/18:0	0.000646418	0.000779903	0.000340198	0.000863396	0.000529063	0.000506917	0.000848465	0.000629823	0.000235729	0.00052486
BMP 18:2/18:2	0.0180344	0.0151423	0.0105422	0.0117127	0.0165716	0.0168372	0.0173203	0.0207006	0.0184284	0.0177486
BMP 18:2/18:1	0.0280993	0.0273452	0.0160632	0.0248591	0.0291202	0.0248476	0.0250216	0.0281984	0.0281636	0.0251217
BMP 22:6/22:6	0.00113021	0.00171739	0.00079612	0.00120411	0.00170503	0.00125912	0.00110132	0.00117854	0.00093944	0.000838534
CL 34:2/36:3	0.016096	0.0128752	0.00696131	0.0157775	0.0204498	0.00909176	0.00868442	0.0119031	0.0115389	0.0114543
CL 34:2/34:2	0.00183896	0.00173102	0.000820273	0.00186352	0.00203833	0.000919956	0.000987795	0.00144698	0.00123757	0.00128693
CL 34:3/36:4	0.0277468	0.0264476	0.0103063	0.0289686	0.0342291	0.0133617	0.0153722	0.0217679	0.0275804	0.0241139
CL 34:3/34:3	0.0030801	0.00216047	0.000802288	0.00312841	0.00269214	0.000793172	0.000934341	0.00153464	0.00189096	0.00138291
CL 36:2/36:2	0.00241379	0.00195731	0.0016516	0.00198412	0.00395743	0.00243244	0.00184231	0.00361629	0.00266461	0.00254545
CL 36:3/38:6	0.0140612	0.0111812	0.00477064	0.0127945	0.0173437	0.00560148	0.00724294	0.00980118	0.011106	0.0110271
CL 36:3/38:5	0.0111905	0.0103783	0.00539743	0.010544	0.0140647	0.00625575	0.0073492	0.0115158	0.0110152	0.0107022
CL 36:3/38:4	0.0207728	0.0196989	0.0114729	0.0161677	0.0284297	0.0194373	0.0173329	0.0336688	0.0266942	0.0274937
CL 36:3/38:3	0.00454049	0.00410619	0.00235975	0.00249559	0.00651109	0.00351329	0.00319521	0.00634539	0.0038984	0.00437112
CL 36:3/36:3	0.0376797	0.0363554	0.0206351	0.0363271	0.0521826	0.0277777	0.0247361	0.0393656	0.0371553	0.0367053
CL 36:3/36:2	0.00863102	0.00762209	0.00493755	0.00894307	0.0118889	0.00722491	0.00470393	0.00938369	0.00721098	0.0088536
CL 36:4/38:6	0.0307493	0.0265056	0.00925716	0.0311363	0.0358952	0.0151243	0.0191672	0.0245252	0.0355794	0.0280379
CL 36:4/38:5	0.0247493	0.0267858	0.0122378	0.0256354	0.0353089	0.0192033	0.0213582	0.0319873	0.0327539	0.0303765
CL 36:4/38:4	0.0334926	0.0319157	0.0198752	0.0260799	0.0482014	0.038847	0.0363281	0.0612526	0.0481286	0.0486465
CL 36:4/36:4	0.0838616	0.0835188	0.0438172	0.0807968	0.115864	0.0875616	0.076861	0.125165	0.119665	0.12057
CL 36:4/36:3	0.0737445	0.0698987	0.039213	0.0703987	0.100708	0.0595336	0.0528508	0.0946935	0.0770639	0.0825594
CL 36:4/36:2	0.00784219	0.00482876	0.00216729	0.00530425	0.00710056	0.00229931	0.00424328	0.00560117	0.00517279	0.00666939
CL 36:4/36:1	0.000742252	0.00109644	0.000555113	0.00117177	0.00126961	0.00116376	0.000669905	0.000974411	0.00107824	0.00111806
LPG 20:4	0.0649381	0.0500159	0.0327552	0.064851	0.0599614	0.0328699	0.0525924	0.0575063	0.0569317	0.0474631
LPG 18:1	0.0290042	0.0295108	0.0134457	0.0270646	0.0273249	0.0181766	0.0175445	0.0236465	0.023402	0.0240987
LPG 16:0	0.0199938	0.0192425	0.0110816	0.0170063	0.016299	0.0433443	0.007168	0.0261356	0.0122307	0.0119522
PA 38:4	0.00570745	0.00426174	0.00239587	0.00626696	0.00480208	0.0040177	0.00529685	0.00415276	0.00397968	0.0048848
PA 36:2	0.00299753	0.00307745	0.0011242	0.00367091	0.00242388	0.00250937	0.00289408	0.0026292	0.00279067	0.00260577
PA 36:1	0.00354941	0.00351296	0	0.00352216	0.00208613	0.00286693	0.00224353	0.00255627	0.00317778	0.00234617
PA 34:1	0	0.00157471	0	0.00163176	0.00101585	0.00160047	0	0.00188185	0.00182464	0
PA 32:0	0	0	0.000694206	0	0	0.00158164	0	0.00192844	0	0
PG 38:4	0.0103227	0.00973353	0.00558146	0.0105522	0.0120022	0.00569408	0.0132782	0.0122792	0.0121325	0.0105104
PG 36:3	0.0107943	0.00947122	0.00584198	0.0086363	0.0113171	0.00817452	0.0108336	0.0110953	0.0108844	0.0103739
PG 36:2	0.0558278	0.0484721	0.0331357	0.0469093	0.0585156	0.0663025	0.07786	0.0880773	0.0699311	0.0639258
PG 36:1	0.017602	0.0155397	0.00867926	0.0139286	0.0167473	0.0170234	0.0187576	0.0216497	0.0177524	0.0158311
PG 34:1	0.181783	0.17308	0.101532	0.183242	0.181383	0.16568	0.156912	0.180299	0.183187	0.172182
PG 34:0	0.0029594	0.00220349	0.00220614	0.000385596	0.000919402	0.00307425	0.00190126	0.000901995	0.00311185	0.00134592
PG 32:0	0.0146541	0.0154175	0.00903023	0.0135466	0.0178528	0.0124665	0.0103717	0.0131487	0.0120629	0.0112448
CE 22:6	0.00474326	0.00540427	0.00387563	0.00555241	0.00453218	0.00499363	0.00550583	0.00631295	0.00599478	0.00514971
CE 22:5	0.0018445	0.00161356	0.00231738	0.00136931	0.00290488	0.00203538	0.00187814	0.00210896	0.00124726	0.0012398
CE 20:5	0.000991921	0.00104027	0.000911052	0.00103237	0.000897137	0.000937745	0	0.000855259	0.000788159	0.000580383
CE 22:4	0.00685062	0.00499389	0.00409075	0.00543154	0.00617016	0.00422847	0.00483496	0.00382979	0.00455049	0.00378155
CE 20:4	0.0248401	0.0252474	0.019151	0.0267115	0.0267185	0.0255162	0.0243798	0.0232263	0.03061	0.0275378
CE 20:3	0.00415788	0.0038779	0.00296922	0.00269095	0.00334591	0.00321613	0.00317192	0.00326863	0.00410896	0.00270065
CE 18:3	0.0025094	0.00140796	0.00159751	0.00157467	0.0021451	0.00147297	0.00113573	0.00190552	0.00252128	0.00209717
CE 20:2	0.00281992	0.00242107	0.00264872	0.00211006	0.00302766	0.0028981	0.00273396	0.00292001	0.00221313	0.00340229
CE 18:2	0.038941	0.0360496	0.0264716	0.0282826	0.0329263	0.0448874	0.0365508	0.0378122	0.0389092	0.043029
CE 22:1	0.00102671	0	0.000771359	0.0010412	0.00103822	0.00144111	0.000845325	0.000978488	0.000880144	0.000942457
CE 20:1	0.0026927	0.00260697	0.00292528	0.00164114	0.00391235	0.00334186	0.00408015	0.0045912	0.00330434	0.00208558
CE 18:1	0.0418707	0.0311757	0.0323959	0.0304115	0.0386416	0.0310222	0.0296114	0.0295855	0.0333382	0.0250352
CE 16:1	0.0079811	0.00812528	0.00573083	0.00783265	0.00679274	0.00600008	0.00499998	0.00454736	0.00581412	0.00504208
CE 20:0	0.00440624	0.00416976	0.00375079	0.00480967	0.00543571	0.00506862	0.00448928	0.00488916	0.00516844	0.0053907
CE 18:0	0.00661126	0.00742758	0.00445495	0.00386829	0.00694724	0.00541584	0.0054159	0.00570795	0.00624729	0.00580941
CE 16:0	0.0272025	0.0247114	0.0202049	0.0246984	0.0274855	0.0222035	0.02035	0.0199164	0.0220743	0.0199286
CE 15:0	0.00177217	0.00251632	0.000917622	0.00208671	0.00254323	0.00219382	0.00184057	0.0019064	0.00213673	0.00185091
CE 14:0	0.00215547	0.00258237	0.00243644	0.00139786	0.00181637	0.00290624	0.00152866	0.00193496	0.00187824	0.00210225

## Sheet: Liver
Lipid species	CTRL 1	CTRL 2	CTRL 3	CTRL 4	CTRL 5	TG 1	TG 2	TG 3	TG 4	TG 5
SM 24:3	0.000562566	0.00105505	0	0.000907691	0.000280261	0.00159919	0	0.0013704	0.000407342	0.000684432
SM 24:2	0.0075105	0.0144851	0.0116772	0.0158461	0.0121877	0.0111029	0.00939838	0.00331387	0.012273	0.0125004
SM 22:2	0	0	0	0	0.000532046	0	0	0	0	0
SM 24:1	0.129256	0.159711	0.138126	0.155898	0.119775	0.110659	0.0974431	0.115335	0.0995133	0.104444
SM 22:1	0.0234114	0.033903	0.020392	0.031943	0.0218237	0.0247358	0.019054	0.0218294	0.0216736	0.017985
SM 20:1	0	0	0	0.000213786	0.00164997	0.00168908	0.000749359	0.000457039	0	0.00114592
SM 18:1	0.00281608	0.00239866	0.001676	0.00201284	0.00150739	0.00224976	0.00166728	0.00194585	0.00165006	0.0016274
SM 16:1	0.00410958	0.00455283	0.00316888	0.0041836	0.00345528	0.00412716	0.00331731	0.0033379	0.00405271	0.00400031
SM 24:0	0.155288	0.153292	0.157989	0.135485	0.148663	0.164634	0.168587	0.188279	0.138858	0.150344
SM 22:0	0.238257	0.25032	0.202512	0.193174	0.248237	0.306143	0.298683	0.248127	0.255772	0.257706
SM 20:0	0	0	0	0	0.0106967	0	0.00505281	0	0	0
SM 18:0	0.0213784	0.0205735	0.0191389	0.0163903	0.0183654	0.0223678	0.0220763	0.0249617	0.020252	0.0209224
SM 16:0	0.110918	0.114994	0.0976485	0.103278	0.0942081	0.0888475	0.0973687	0.100989	0.084974	0.0811615
SM 15:0	0.0040463	0.00446486	0.00315103	0.00543534	0.00507815	0.00426086	0.00540613	0.00337498	0.00484145	0.00473426
SM 14:0	0.00139647	0.00236943	0.00120512	0.0030831	0.00478472	0.00328083	0.00383562	0.00109342	0.00415733	0.00357199
PC 40:6	0.292666	0.259187	0.225087	0.138078	0.0222838	0.101741	0.0978449	0.381357	0.062283	0.10219
PC 38:6	1.3417	1.46623	1.20668	0.800381	0.0662896	0.314444	0.267944	1.03991	0.220773	0.368019
PC 40:5	0.0319242	0.031674	0.0282067	0.0205906	0.0048191	0.0140321	0.0134054	0.0341812	0.00966737	0.0143663
PC 38:5	0.300726	0.325547	0.309219	0.204529	0.0169804	0.0630954	0.0600328	0.216404	0.0451381	0.0846005
PC 36:5	0.0830331	0.0703079	0.0733802	0.0517735	0.00197169	0.0184264	0.0144317	0.0449027	0.0113262	0.0191742
PC 40:4	0.0162227	0.0211837	0.0158729	0.0184765	0.00372757	0.0166821	0.0114625	0.0179261	0.00848003	0.0126164
PC 38:4	0.841974	0.847964	0.755549	0.497023	0.0294918	0.321095	0.261752	0.9749	0.163536	0.301343
PC 36:4	1.71751	1.84447	1.61304	1.09547	0.0281597	0.45539	0.330745	1.20776	0.268343	0.470576
PC 38:3	0.0683128	0.0857495	0.0643213	0.0726493	0.0134475	0.0481234	0.0315678	0.0790024	0.0214091	0.0338583
PC 36:3	0.373035	0.35221	0.379962	0.296522	0.0348516	0.213218	0.12142	0.387842	0.103355	0.165426
PC 34:3	0.281572	0.206842	0.249866	0.162884	0.0299678	0.121863	0.0684879	0.183722	0.0688922	0.0974643
PC 38:2	0.0231524	0.0288297	0.024273	0.05087	0.0431243	0.07812	0.0479721	0.0208355	0.0434653	0.0453329
PC 36:2	0.967911	0.690704	0.755391	0.53983	0.298743	0.719881	0.593119	1.23511	0.416565	0.580531
PC 34:2	4.16817	3.49887	3.73656	2.64579	0.930632	2.4219	1.58686	3.46835	1.36437	1.93383
PC 32:2	0.0252015	0.0204496	0.0237877	0.0225452	0.00944276	0.0167715	0.0126527	0.019311	0.0124138	0.0126665
PC 38:1	0.00971609	0.0143314	0.00809819	0.0400426	0.130136	0.0974486	0.117674	0.0130516	0.110193	0.0910071
PC 36:1	0.116604	0.105398	0.0980268	0.159019	0.352621	0.238255	0.289721	0.143004	0.285501	0.252828
PC 34:1	1.31831	1.29751	1.16266	1.40377	1.0235	1.09712	0.947545	0.981973	0.987679	0.949195
PC 32:1	0.142181	0.141015	0.102732	0.178157	0.0966222	0.0933127	0.0710049	0.0565853	0.0987943	0.0816255
PC 30:1	0	0	0	0	0	0	0	0	0	0.000995262
PC 36:0	0.0333892	0.0560398	0.0327415	0.178968	0.68273	0.401098	0.483772	0.0258384	0.521574	0.38186
PC 34:0	0.0213046	0.0216323	0.0199747	0.0198867	0.0299926	0.0260773	0.0304998	0.0302367	0.0284141	0.0356502
PC 32:0	0.285373	0.323203	0.257805	0.29653	0.277532	0.251603	0.247499	0.235125	0.243967	0.261292
PC 30:0	0.0159215	0.0166415	0.0138582	0.0159516	0.0182548	0.0128163	0.0160592	0.0105587	0.0159857	0.0156853
PC O-36:5	0.00908124	0.00830191	0.00804267	0.00569271	0.00249552	0.00320117	0.00354801	0.00890029	0.00344298	0.0035318
PC O-36:4	0.0226897	0.0211867	0.0219309	0.0126751	0.00358119	0.00881278	0.00895921	0.0206606	0.00555578	0.00791918
PC O-36:2	0.0611078	0.0628349	0.0626845	0.11861	0.191485	0.165105	0.141935	0.0611444	0.143382	0.138582
PC O-34:2	0.0241755	0.0208639	0.0282225	0.0178771	0.0089725	0.0180788	0.0124574	0.0253675	0.0117023	0.0145687
PC O-36:1	0.0431835	0.0522067	0.0419405	0.113988	0.163433	0.15049	0.136134	0.0351801	0.139581	0.127219
PC O-34:1	0.035658	0.0340756	0.0312344	0.0373543	0.0325452	0.0316515	0.0277154	0.0244376	0.0302311	0.0258166
PC O-32:1	0.00494855	0.0050067	0.00435607	0.00744108	0.00800412	0.00707389	0.00654457	0.00453046	0.00731704	0.00714387
PC O-30:1	0.000796805	0.000476881	0.000646465	0.00315912	0.00765667	0.00491284	0.00513894	0.000657635	0.00562391	0.00502032
PC O-34:0	0.00782829	0.00915486	0.00755778	0.0108785	0.014845	0.0109821	0.0129769	0.00826495	0.0124197	0.0124244
PC O-32:0	0.0163715	0.0173262	0.016255	0.0169724	0.0196002	0.0169299	0.0184955	0.0164447	0.0172771	0.0172802
PC O-30:0	0.00485586	0.00549057	0.00445026	0.00801789	0.0133978	0.00810413	0.0120162	0.00411197	0.0114277	0.0106616
PE 42:7	0.0223544	0.019892	0.0230536	0.0156586	0.00605463	0.0109525	0.0119194	0.0244292	0.00843939	0.0105888
PE 42:6	0.0122347	0.0162589	0.014955	0.00959747	0.00340243	0.00952396	0.0076301	0.0197855	0.00667408	0.0106834
PE 40:6	1.81077	1.40821	1.39918	0.721813	0.121577	0.854808	0.557867	2.33424	0.378185	0.652572
PE 38:6	1.6435	1.5942	1.48887	0.904237	0.0708243	0.556342	0.31833	1.4359	0.242795	0.456549
PE 42:5	0.0109176	0.00973486	0.012315	0.0088123	0.00144835	0.00901414	0.00418904	0.0114332	0.00380636	0.00486472
PE 40:5	0.166163	0.155102	0.168374	0.0945531	0.0157334	0.0776775	0.04371	0.176529	0.0295988	0.0605318
PE 38:5	0.482608	0.464851	0.502961	0.315637	0.00917765	0.102209	0.0754605	0.396063	0.060026	0.11738
PE 36:5	0.037254	0.0338718	0.0324711	0.0263177	0.00218634	0.00924528	0.00592136	0.0188067	0.00523444	0.00934319
PE 40:4	0.14599	0.136456	0.13379	0.0833616	0.0203645	0.0606968	0.0293473	0.112007	0.0274681	0.0541284
PE 38:4	2.38731	2.19909	2.2077	1.32411	0.16681	0.798933	0.505243	1.93237	0.3724	0.607308
PE 36:4	0.513953	0.48663	0.515039	0.332456	0.0238795	0.162388	0.0928995	0.375431	0.074552	0.131929
PE 40:3	0.0043126	0.00716001	0.0059373	0.0106957	0.00540353	0.0132948	0.00782898	0.00479071	0.00920853	0.00958291
PE 38:3	0.0302541	0.0494187	0.0454695	0.041363	0.00893575	0.0381529	0.0171033	0.0518936	0.0176941	0.0247943
PE 36:3	0.137014	0.117114	0.163628	0.0974434	0.0141399	0.0884329	0.0445778	0.176695	0.0388224	0.0664154
PE 34:3	0.0333893	0.0282589	0.0325704	0.028456	0.0104352	0.0187922	0.0102406	0.0209164	0.0125572	0.017491
PE 38:2	0.0154094	0.0144177	0.0140682	0.0155252	0.00996438	0.0201285	0.0118288	0.0186444	0.0106103	0.0132003
PE 36:2	0.292364	0.210878	0.277156	0.154444	0.0839976	0.251059	0.174348	0.414937	0.137294	0.19676
PE 34:2	0.473815	0.376921	0.437043	0.323308	0.112323	0.272452	0.158075	0.380533	0.148836	0.217643
PE 32:2	0.00152889	0.0013734	0.00162788	0.0020446	0.00105242	0.00153363	0.000763905	0.00146951	0.000970488	0.00150445
PE 38:1	0.00438302	0.00608399	0.00581047	0.00827406	0.0160972	0.0156379	0.0140732	0.0092435	0.0153727	0.0112281
PE 36:1	0.0175683	0.0141413	0.0214347	0.0183926	0.0229	0.0327554	0.0228613	0.0260524	0.0249924	0.0250345
PE 34:1	0.0666328	0.0631832	0.073921	0.0807034	0.0468038	0.0618258	0.039059	0.0579404	0.0525197	0.0537295
PE 32:1	0.0116045	0.0101083	0.00829361	0.0143049	0.00544175	0.0067162	0.00419141	0.00470863	0.00684763	0.00678409
PE 34:0	0.00354632	0.00246814	0.00235527	0.00226451	0.00271624	0.00545552	0.00192893	0.00257959	0.00290633	0.00334198
PE 32:0	0.00286899	0.0036329	0.00335453	0.00504933	0.00298593	0.00303	0.0026021	0.00229	0.00357853	0.00380982
PE P-16:0/22:6	0.030518	0.0262282	0.0267171	0.0156989	0.00234988	0.00900404	0.0104823	0.0355785	0.00721778	0.00936662
PE P-18:1/22:6	0.00871703	0.00624493	0.00673211	0.00372647	0.00228655	0.00261618	0.00244478	0.00872475	0.00296175	0.00311959
PE P-18:0/22:6	0.0173836	0.0177707	0.018948	0.0115066	0.00216742	0.00740339	0.0051447	0.0202166	0.00626389	0.0080169
PE P-16:0/22:5	0.0192207	0.0175823	0.013121	0.00842035	0.00194543	0.00484379	0.00377883	0.0149872	0.00303889	0.004652
PE P-18:1/22:5	0.00472684	0.00290009	0.00265796	0.00333417	0.00202886	0.00197672	0	0.00372063	0.00276961	0.00198935
PE P-18:0/22:5	0.00922067	0.00727392	0.00644072	0.00399029	0.00248005	0.0029507	0.00368837	0.00972299	0.00282722	0.00376059
PE P-16:0/20:5	0.00280582	0.00231902	0.0026889	0.0024287	0.0019402	0.00251659	0	0.00231046	0	0.00178668
PE P-18:1/20:5	0.00263864	0.00148357	0.00160019	0.00186465	0.00209824	0.00206487	0.00203732	0.00184029	0.00253738	0.00186352
PE P-18:0/20:5	0.00190475	0	0.00235534	0.00187029	0.00210593	0.00209911	0	0.00182698	0	0.00185322
PE P-16:0/22:4	0.020332	0.020232	0.0165612	0.0127395	0.00248498	0.00827608	0.00655357	0.0203938	0.00647211	0.00728875
PE P-18:1/22:4	0.00693683	0.00461716	0.00600333	0.00438633	0.00333505	0.00179624	0.00199601	0.00434807	0.00296766	0.00322051
PE P-18:0/22:4	0.011198	0.00900259	0.0109498	0.00585805	0	0.0040005	0.00421024	0.0142271	0.00302608	0.00398638
PE P-16:0/20:4	0.0829289	0.0677071	0.0830659	0.0437361	0.00401668	0.0241903	0.0166569	0.0725055	0.0121761	0.0203254
PE P-18:1/20:4	0.0203499	0.0189362	0.0140486	0.0105673	0.00248459	0.00333972	0.00306917	0.0198619	0.00423235	0.00560308
PE P-18:0/20:4	0.0431461	0.0499456	0.0465261	0.0251739	0.00309147	0.0169638	0.0171568	0.0523672	0.00967598	0.0127212
PE P-16:0/22:3	0.00218988	0.00158184	0.00204295	0.00151096	0.00304415	0	0	0.00146762	0.00246639	0
PE P-18:1/22:3	0.00182339	0.00160494	0.00188389	0.00156278	0	0	0.00191564	0.00176945	0	0
PE P-18:0/22:3	0.00301221	0.00170968	0.00138316	0.00224888	0	0.00204314	0	0.00136396	0.00258913	0
PE P-16:0/20:3	0.0051753	0.00273504	0.00412742	0.00420653	0	0.00369996	0.00217166	0.00652956	0.00374213	0.0037142
PE P-18:1/20:3	0.00167832	0	0.00213913	0.00150802	0	0	0.00196191	0	0.00246327	0
PE P-18:0/20:3	0.00228361	0.00232875	0.00287322	0.00165308	0	0.00188372	0.0023677	0.00275318	0	0.00332601
PE P-16:0/18:3	0.00182189	0.00152913	0.00137269	0.00184811	0.00273251	0.00235157	0	0.00148728	0.00233211	0.00185049
PE P-18:1/18:3	0	0	0	0.00145722	0.00193633	0.00177055	0	0.00135345	0	0.00240798
PE P-18:0/18:3	0	0	0.00135875	0	0	0.00171216	0	0.0013689	0.00222352	0
PE P-16:0/18:2	0.00606656	0.00569793	0.00840599	0.0050797	0.00269072	0.00601287	0.00375579	0.00788374	0.00247954	0.00457228
PE P-18:1/18:2	0.00325292	0.00155166	0.00334593	0.00172142	0	0.00266667	0.00196691	0.00409304	0	0.00198096
PE P-18:0/18:2	0.00478781	0.00554855	0.00676853	0.00318462	0.00207393	0.00318174	0.00484673	0.00818328	0.00451803	0.00254503
PE P-16:0/18:1	0.00456902	0.00540788	0.00476046	0.00604547	0.00341052	0.00513279	0.00579089	0.00578179	0.00492378	0.00531988
PE P-18:1/18:1	0.0025825	0.00277288	0.00251705	0.00354026	0.00202526	0.00211704	0.00196512	0.00237184	0	0.00200499
PE P-18:0/18:1	0.0034183	0.00410028	0.00387372	0.00248215	0.0030772	0.00254981	0.00329039	0.00418504	0.00367119	0.0032807
PE P-16:0/16:1	0.00186244	0.00192407	0.0015102	0.00221026	0.00205228	0.0020731	0.00225024	0.00164888	0.00235471	0.00206542
PE P-18:1/16:1	0.00164889	0	0.00125973	0.00151758	0.00211025	0	0	0.00146708	0	0.00180011
PE P-18:0/16:1	0.00157142	0.00215305	0.00150259	0	0.00200986	0	0.00234958	0	0.0023473	0
PE P-16:0/18:0	0.00142365	0	0	0	0	0	0	0.00175324	0.0022969	0
PE P-18:1/18:0	0	0	0	0	0	0.00174003	0	0	0	0
PE P-18:0/18:0	0.00150026	0	0	0	0	0	0	0	0	0
PE P-16:0/16:0	0.00215522	0.0015653	0.00154072	0.00198328	0.00271639	0.00225796	0.00280034	0.00179116	0.00358907	0.00240607
PE P-18:1/16:0	0.00305064	0.00247945	0.00194323	0.00222151	0.00257946	0.0023277	0.00246768	0.0017206	0	0.00238006
PE P-18:0/16:0	0	0	0	0	0.00447724	0.00218912	0.00212632	0.00165722	0.00225371	0
PS 40:7	0.176416	0.183207	0.187288	0.170754	0.129775	0.156546	0.144646	0.168785	0.147758	0.134717
PS 42:6	0	0	0	0	0	0	0	0	0	0
PS 40:6	1.49854	1.41144	1.42682	0.74499	0.16535	0.715913	0.556206	1.74629	0.391293	0.567322
PS 38:6	0.107578	0.110163	0.0985754	0.0633407	0	0.0410632	0.017569	0.0746653	0.0133768	0.0224405
PS 42:5	0	0	0	0	0	0	0	0	0	0
PS 40:5	0.154743	0.12003	0.165532	0.0833486	0	0.106111	0.055863	0.128525	0.0344162	0.0444959
PS 38:5	0.0222457	0.0160283	0.0207725	0.0237952	0	0	0	0.00979891	0	0
PS 40:4	0.131188	0.125108	0.1067	0.0729896	0	0.0519994	0.0393001	0.113508	0	0.0392711
PS 38:4	0.743171	0.740098	0.714865	0.463543	0.0854444	0.361149	0.265157	0.77364	0.183748	0.254173
PS 36:4	0.0822047	0.0875482	0.069545	0.0613274	0	0.0217246	0.0131015	0.0477071	0.00850374	0.0179842
PS 38:3	0.0240808	0.0380744	0.0376519	0.0316627	0.00851826	0.0173297	0.0152459	0.0301525	0	0.0131209
PS 36:3	0	0	0	0	0	0	0	0	0	0
PS 38:2	0	0	0	0	0	0	0	0	0	0
PS 36:2	0.0581818	0.0416574	0.0464273	0.0312689	0.020679	0.0419976	0.0284044	0.0509897	0.0326989	0.03082
PS 34:2	0	0	0	0	0	0	0	0	0	0
PS 38:1	0	0	0	0	0	0	0	0	0	0
PS 36:1	0.0411725	0.0483226	0.0423279	0.0439353	0.0330202	0.0398621	0.040978	0.034941	0.0308858	0.0316123
PS 34:1	0.0116694	0.00740116	0	0	0	0	0	0	0	0
PS 34:0	0	0	0	0	0	0	0	0	0	0
PS 32:0	0	0	0	0	0	0	0	0	0	0
PI 40:6	0.0644284	0.0837482	0.061468	0.0497978	0.00473191	0.0271165	0.0133969	0.0442855	0.0126024	0.0208509
PI 38:6	0.0241882	0.0277306	0.0230892	0.0149833	0	0.00710225	0.00356158	0.00968876	0.00357832	0.00749712
PI 40:5	0.0445255	0.0463271	0.0369263	0.0297436	0.0037873	0.0190929	0.00952376	0.0265892	0.00624585	0.0162071
PI 38:5	0.227168	0.20907	0.227237	0.125674	0.00329566	0.0482061	0.0292998	0.13873	0.0293309	0.0562792
PI 40:4	0.0476278	0.0575722	0.0618685	0.0430667	0.007982	0.0354959	0.0175226	0.040974	0.0155213	0.0243289
PI 38:4	4.78691	4.44754	4.55986	2.79099	0.537256	2.42627	1.87227	4.7702	1.2286	1.86938
PI 36:4	0.333275	0.266817	0.271689	0.174992	0.0185388	0.0983356	0.0683858	0.174814	0.0491112	0.0936348
PI 40:3	0.00429489	0.0038324	0.00266024	0.00329542	0.00292395	0.00268847	0.00260728	0	0.00461462	0.00303777
PI 38:3	0.113638	0.2147	0.153437	0.224508	0.0423025	0.104211	0.0447983	0.0765822	0.0436971	0.0609055
PI 36:3	0.0674019	0.0770544	0.0761051	0.0576648	0.00761629	0.0402258	0.0148049	0.0444768	0.0203961	0.0293805
PI 34:3	0.00313253	0.00353888	0.00246876	0.00393183	0	0.00253891	0.00290618	0	0.00341029	0.00229431
PI 38:2	0.0044306	0	0.00904615	0.00692816	0.003487	0.00627837	0.00814054	0.00638866	0.00763461	0.00656283
PI 36:2	0.146927	0.14198	0.177002	0.144244	0.0640625	0.156978	0.0788004	0.132801	0.098955	0.109845
PI 34:2	0.084619	0.0878153	0.0859627	0.0749428	0.0213137	0.0397035	0.0228006	0.035741	0.0305325	0.0438849
PI 36:1	0.0102494	0.00877281	0.0106656	0.00782486	0.00510814	0.00967317	0.00993558	0.00605329	0.00992199	0.0107686
PI 34:1	0.00863657	0.0121044	0.00997431	0.0157077	0.00974357	0.0110383	0.00861615	0.0048996	0.00721803	0.00599287
PI 36:0	0.00444849	0.00335898	0.00334295	0.00245668	0.00289316	0.00296101	0.00398816	0.00452631	0.00378911	0.00402121
PI 32:0	0.00234516	0.00230188	0	0.00275588	0.00351303	0.00232559	0.00385047	0	0.00465525	0.00305908
LPC 22:6	0.0248573	0.0286288	0.0266398	0.0156464	0.00214355	0.00408914	0.0035964	0.0267676	0.00267749	0.00555907
LPC 22:5	0.00158686	0.00155709	0.00184596	0.00129395	0.000521064	0.000520517	0.000423475	0.00176933	0.000377453	0.000692562
LPC 20:5	0.000752729	0.000710698	0.000674373	0.00082039	0.000727558	0.000799152	0.000808434	0.000506399	0.00051647	0.00060317
LPC 22:4	0.000889711	0.000839172	0.000623591	0.000546995	0.00068046	0.000430955	0.000499567	0.000742732	0.00054003	0.000510415
LPC 20:4	0.036291	0.0396432	0.035905	0.0255909	0.000843394	0.00739441	0.00394866	0.0331557	0.00206898	0.00683632
LPC 20:3	0.00243842	0.00344943	0.00248321	0.00292021	0.000611619	0.00113681	0.000592549	0.00182509	0.00047126	0.00108142
LPC 18:3	0.00493386	0.00464064	0.00553815	0.00384343	0.00216883	0.00403215	0.00254015	0.00426457	0.00214792	0.00211523
LPC 18:2	0.0719057	0.0659805	0.0750467	0.0477195	0.0120867	0.041891	0.0217469	0.0833027	0.0148582	0.0271465
LPC 18:1	0.0549021	0.0640279	0.0667087	0.0593721	0.0334758	0.0591921	0.0370821	0.0555209	0.0398503	0.0359637
LPC 16:1	0.0168184	0.0180693	0.0178711	0.0184922	0.00844974	0.0140445	0.00881555	0.0101319	0.0109187	0.00848055
LPC 22:0	0.00255114	0.00455644	0.00313442	0.0121285	0.0158217	0.00892955	0.0112074	0.00194298	0.0133982	0.00958659
LPC 20:0	0.00224959	0.00300441	0.00226857	0.00501119	0.0120085	0.00922857	0.00959527	0.00202381	0.00958136	0.00694372
LPC 18:0	0.0811442	0.0848335	0.0780241	0.0676439	0.0669329	0.0965578	0.0880247	0.0998478	0.0705366	0.0741137
LPC 16:0	0.264323	0.32517	0.306502	0.299129	0.218215	0.298488	0.202702	0.230906	0.217183	0.204714
LPC 15:0	0.00121165	0.00138829	0.00171409	0.00137471	0.0013654	0.00142708	0.00116237	0.00104823	0.000930172	0.00124225
Cer d18:1/24:1	0.0717944	0.0694761	0.0811495	0.0968042	0.0855847	0.0842919	0.0836942	0.0963442	0.068178	0.0800347
Cer d18:1/24:0	0.0696173	0.05809	0.0671685	0.0613487	0.0712457	0.0905973	0.0893014	0.0927934	0.0698716	0.0739723
Cer d18:1/23:0	0.0288779	0.0263649	0.0280187	0.0301337	0.0317749	0.0420481	0.0412606	0.0393018	0.0273105	0.0296158
Cer d18:1/22:0	0.0522072	0.0478739	0.0483335	0.049759	0.0666008	0.0933171	0.0810893	0.0740632	0.0699243	0.0724632
Cer d18:1/20:0	0.0063827	0.00660782	0.00557371	0.00650304	0.00685944	0.0104582	0.00900709	0.00806936	0.00675841	0.00925362
Cer d18:1/18:0	0.0034404	0.00259767	0.00259472	0.00280712	0.00320895	0.00424219	0.00421955	0.00427002	0.00445382	0.00497338
Cer d18:1/16:0	0.0155069	0.0127277	0.0125207	0.0177126	0.015656	0.016156	0.0128741	0.0165735	0.0124601	0.0145197
HexCer d18:1/24:1	0.00643696	0.00576903	0.00706445	0.00826652	0.00589219	0.00264156	0.00247525	0.00371138	0.00286169	0.0029477
HexCer d18:1/24:0	0.0100425	0.00820865	0.010334	0.0100014	0.00898076	0.00496367	0.00510826	0.00679876	0.00490372	0.00514152
HexCer d18:1/23:0	0.0045354	0.00377179	0.00440267	0.00506253	0.00388712	0.00211094	0.00252562	0.00302156	0.00221433	0.00234693
HexCer d18:1/22:0	0.0152361	0.0136397	0.0137504	0.0151078	0.0135311	0.00899745	0.00834678	0.0100909	0.0102247	0.00903962
HexCer d18:1/16:0	0.00522842	0.00416277	0.00459045	0.00484057	0.00508192	0.00185957	0.00206633	0.00286061	0.00177503	0.0019034
LacCer d18:1/24:1	0.00175495	0.0015042	0.00206562	0.00229802	0.00243375	0.00166958	0.00143169	0.00246071	0.00137738	0.00143924
LacCer d18:1/24:0	0.00182344	0.00137275	0.00158712	0.00195207	0.00218922	0.00183353	0.00149205	0.00239786	0.00129451	0.00147269
LacCer d18:1/23:0	0.000902656	0.000683138	0.000918279	0.00124093	0.00104508	0.000960747	0.000919661	0.00125459	0.000757756	0.000804229
LacCer d18:1/22:0	0.00298303	0.0020882	0.00267917	0.00304488	0.00341543	0.00337043	0.00293297	0.0039707	0.00248639	0.00279125
LacCer d18:1/16:0	0.00197614	0.00178949	0.00199265	0.00190219	0.00270754	0.00168998	0.00186348	0.00223205	0.00127032	0.00144864
LPA 16 0	0.00700535	0.0115201	0.0131769	0.0132677	0.0142219	0.0124863	0.01229	0.00878334	0.0173199	0.0121226
LPA 18 0	0.0143119	0.0216505	0.0315066	0.022735	0.0313458	0.0321286	0.0367556	0.0260816	0.0388113	0.0303388
LPA 18 1	0.00424648	0.00505959	0.00824008	0.00536332	0.00447645	0.00721622	0.00565	0.00645621	0.00680302	0.00526025
LPA 18 2	0.00415594	0.00357469	0.00398196	0.00130351	0	0.00213564	0.00161812	0.0027566	0	0
LPA 20 4	0.00936289	0	0.00878967	0.00743435	0	0	0	0	0	0
BMP 16:0/18:1	0.000540648	0.000423166	0.000345674	0.000792042	0	0.000634977	0.00057906	0.000576375	0.000532784	0.000458878
BMP 16:0/16:0	0	0	0	0	0	0	0	0	0	0
BMP 16:1/18:1	0.00121402	0.00073422	0.000325736	0.00104431	0.000563484	0.000714239	0	0.00054273	0.00054345	0
BMP 18:0/22:6	0.000430268	0	0	0	0	0	0	0	0	0
BMP 18:1/22:5	0.00175663	0.000664153	0.000918164	0.000784625	0	0	0	0.00134582	0	0
BMP 18:1/20:4	0.00359149	0.00120722	0.00159746	0.00180116	0	0.000371434	0.000543268	0.00175901	0.000497159	0
BMP 18:1/20:3	0.000563478	0.00039084	0.000432414	0.000282026	0	0	0	0.000688494	0	0
BMP 18:1/20:2	0	0	0	0	0	0	0	0.000300028	0	0
BMP 18:1/18:1	0.00689911	0.00362384	0.00457835	0.00642511	0.00361236	0.00382073	0.00311545	0.00469151	0.00359529	0.00315974
BMP 18:1/18:0	0.000350737	0.000841543	0.000296971	6.68974e-05	0.000195853	0.000449332	0.000291589	0.000667813	0.000225629	0.000181414
BMP 18:2/18:2	0.00700519	0.00179798	0.00334048	0.0026283	0	0.00132799	0.000966241	0.00545017	0.00170308	0.00147605
BMP 18:2/18:1	0.0122541	0.00370323	0.00610443	0.00623612	0.00122922	0.00366824	0.002764	0.00851866	0.0035685	0.00404703
BMP 22:6/22:6	0.0020091	0.0010054	0.000643835	0	0	0	0	0.00131237	0	0
CL 34:2/36:3	0.0427029	0.023031	0.0304369	0.0431633	0.00552861	0.0104991	0.00809354	0.0186973	0.00894557	0.00987294
CL 34:2/34:2	0.00589218	0.00453043	0.00426866	0.00723841	0.00207593	0.00251237	0.00144116	0.00292672	0.00223419	0.00168013
CL 34:3/36:4	0.167489	0.0879654	0.0976583	0.155456	0.00268882	0.0166192	0.0144699	0.0379471	0.020396	0.0214038
CL 34:3/34:3	0.00603997	0.00461818	0.00426146	0.0108076	0	0.00037634	0.000477727	0.000598323	0.000597902	0.000588474
CL 36:2/36:2	0.00502588	0.00287212	0.0034062	0.00351916	0.00109449	0.00288719	0.00196991	0.00389845	0.00143974	0.00184646
CL 36:3/38:6	0.0237639	0.00911094	0.0100744	0.0118597	0	0.00222318	0.00158746	0.011745	0.00208208	0.00176661
CL 36:3/38:5	0.0282104	0.0110848	0.0138437	0.0182572	0.000508891	0.00289833	0.00389009	0.0150923	0.00378872	0.00378371
CL 36:3/38:4	0.0309278	0.0127667	0.022569	0.0137771	0.00128854	0.0130147	0.0128045	0.0379404	0.0104697	0.0126713
CL 36:3/38:3	0.0304607	0.0154922	0.0322106	0.024814	0.0022558	0.0130623	0.0120367	0.0276241	0.00958291	0.0156243
CL 36:3/36:3	0.167531	0.0840297	0.115784	0.121864	0.00849641	0.0378929	0.0362144	0.107082	0.0386414	0.0455177
CL 36:3/36:2	0.00659449	0.00452116	0.00718186	0.00763431	0.00269402	0.00563446	0.00380762	0.00504048	0.00072375	0.00431661
CL 36:4/38:6	0.0612149	0.0188497	0.0193541	0.0188901	0	0.0034262	0.00393227	0.0281564	0.00419826	0.00371832
CL 36:4/38:5	0.119686	0.0656344	0.0562575	0.0757981	0.000869912	0.00989852	0.0128806	0.06037	0.0152569	0.0136543
CL 36:4/38:4	0.106	0.0503849	0.0700767	0.0429021	0.00163058	0.0307543	0.0404399	0.155141	0.0454948	0.0420179
CL 36:4/36:4	1.08571	0.5812	0.6333	0.613155	0.0104785	0.17703	0.218705	0.854289	0.245632	0.258043
CL 36:4/36:3	0.561857	0.29591	0.330373	0.363977	0.0102723	0.102573	0.114141	0.38119	0.134904	0.130036
CL 36:4/36:2	0.0125039	0.00614306	0.0113481	0.00982947	0.00110488	0.0032099	0.00129407	0.00902121	0	0.00189511
CL 36:4/36:1	0.00764353	0.00422988	0.00653883	0.00963497	0.000874692	0.00238951	0.00245031	0.0051602	0.00229903	0.00332598
LPG 20:4	0	0	0.00594162	0	0	0	0	0	0	0
LPG 18:1	0.0221238	0.0168771	0.0329095	0.0333101	0.013115	0.0143096	0.0115004	0.0142979	0.012665	0.0137457
LPG 16:0	0.0462088	0.0515831	0.0740857	0.0479824	0.0242688	0.0320708	0.0207865	0.034177	0.0248429	0.0219669
PA 38:4	0.0382396	0.040946	0.0575534	0.0689332	0.021749	0.0481203	0.0527777	0.0517958	0.0425364	0.0438575
PA 36:2	0.0100921	0.0124303	0.0199212	0.0193768	0.0146738	0.0285826	0.0285826	0.0223347	0.0224275	0.0262124
PA 36:1	0.00424856	0.00861558	0.00864683	0.0132881	0.0150328	0.0150382	0.0166645	0.00781441	0.0184083	0.0133909
PA 34:1	0.00453543	0.00840876	0.00979629	0.0129172	0.00962801	0.0117594	0.0101823	0.00691944	0.0114494	0.010434
PA 32:0	0	0	0.000847048	0.00103477	0.000806671	0.000736512	0	0	0	0
PG 38:4	0.0145101	0.00611836	0.00958948	0.00968672	0.00104305	0.00342965	0.00310899	0.0121743	0.00310151	0.00464619
PG 36:3	0.0202095	0.0103451	0.0168877	0.0201801	0.00457468	0.00986964	0.00608692	0.018504	0.00587263	0.0081732
PG 36:2	0.071571	0.0524391	0.0702556	0.0535939	0.0341638	0.0680343	0.0553044	0.11475	0.0423081	0.0477606
PG 36:1	0.0190543	0.0164177	0.0233259	0.0163107	0.0211575	0.0210804	0.0212703	0.0303786	0.0185183	0.017918
PG 34:1	0.236093	0.246854	0.240225	0.298314	0.195404	0.192833	0.129416	0.181163	0.162949	0.165012
PG 34:0	0.00148056	0.00192521	0.00194559	0	0.00162745	0.00326555	0.0027798	0.00153271	0.00411923	0.000874969
PG 32:0	0.00217017	0.00478071	0.00204888	0.0046164	0.0024497	0.002447	0.00125451	0.00214655	0.00166589	0.00127294
CE 22:6	0.0192002	0.0194555	0.013636	0.0112039	0.00168965	0.00931462	0.00530145	0.0251814	0.00593721	0.0098844
CE 22:5	0.00221564	0.00148521	0.00137997	0.00151613	0.000903649	0.00235961	0.00190336	0.0017173	0.0010838	0.00166343
CE 20:5	0.0046587	0.0019505	0.00231838	0.00158261	0.000719621	0.00203842	0.00149269	0.00265673	0.0011194	0.00210721
CE 22:4	0.000985336	0.00142492	0.00103648	0.00218741	0.00767729	0.00358468	0.00479962	0.00113016	0.00580216	0.00481906
CE 20:4	0.088073	0.076862	0.0551611	0.0411137	0.00256665	0.0426339	0.0217652	0.0881739	0.025744	0.0405974
CE 20:3	0.00436819	0.00449189	0.0019811	0.00290933	0.00188203	0.00331023	0.00232401	0.0029025	0.00137441	0.00228453
CE 18:3	0.0183432	0.0139056	0.0123832	0.0114551	0.00210902	0.0120434	0.00678403	0.0167484	0.00516312	0.0109323
CE 20:2	0.000673287	0.000723728	0.000775461	0.00085001	0.00141095	0.000832953	0.00111318	0	0.00195651	0.00165139
CE 18:2	0.296694	0.201256	0.163615	0.16275	0.0211108	0.200559	0.0932698	0.289706	0.0915936	0.14
CE 22:1	0.000971921	0.00102499	0	0.00089512	0.000888575	0.00103581	0.00163616	0	0.00127136	0.00120967
CE 20:1	0.00376193	0.002651	0.00222051	0.0033955	0.00353556	0.00546588	0.00353789	0.00174704	0.00385688	0.00439811
CE 18:1	0.353956	0.264824	0.169324	0.346323	0.156484	0.295319	0.195977	0.309129	0.201171	0.198145
CE 16:1	0.117686	0.082987	0.0457988	0.147942	0.0457027	0.0744435	0.0451144	0.0530619	0.0587922	0.0513534
CE 20:0	0.00523513	0.00445282	0.00479975	0.00635559	0.00775572	0.00638127	0.00874474	0.00520914	0.00787532	0.00839255
CE 18:0	0.0211171	0.0144562	0.0145516	0.0148687	0.0163625	0.0155091	0.0181699	0.0227159	0.0148569	0.0140518
CE 16:0	0.142472	0.109378	0.073435	0.121703	0.089112	0.118758	0.108313	0.104153	0.108254	0.0932801
CE 15:0	0.00322937	0.00292574	0.00205899	0.00209057	0.00290233	0.0031263	0.00246834	0.00398828	0.00295158	0.00418778
CE 14:0	0.00442955	0.00426572	0.00282043	0.00345962	0.00215034	0.00342195	0.00319749	0.00361468	0.0030726	0.00260717

## Sheet: Heart
Lipid species	CTRL 1	CTRL 2	CTRL 3	CTRL 4	CTRL 5	TG 1	TG 2	TG 3	TG 4	TG 5
SM 24:3	0	0.00102295	0	0.00106081	0	0.000206215	0	0	0	0.00061742
SM 24:2	0.00435009	0.00767958	0.00462519	0	0.00196085	0.00543163	0.00153155	0	0.00196357	0.00429021
SM 22:2	0	0	0	0	0	0.000418218	0	0	0.000716098	0
SM 24:1	0.035475	0.0383208	0.03003	0.0378292	0.0375413	0.0326659	0.0391214	0.0262722	0.034182	0.0303592
SM 22:1	0.0229301	0.0157924	0.0128618	0.0187406	0.0197036	0.0185523	0.0203622	0.014462	0.0174747	0.016218
SM 20:1	0.0220372	0.0151802	0.0125209	0.0182816	0.0184858	0.0201525	0.0215651	0.0172767	0.0196465	0.016958
SM 18:1	0.00640907	0.00593017	0.00407117	0.00624	0.00604242	0.00477107	0.00577286	0.00505114	0.00540965	0.00545076
SM 16:1	0.00386623	0.00376452	0.00290142	0.00347302	0.00368533	0.0041636	0.00421209	0.00365046	0.0039568	0.00327873
SM 24:0	0.0257995	0.0277716	0.0230884	0.025413	0.0274818	0.0282841	0.0324707	0.0215289	0.0256655	0.0206815
SM 22:0	0.0726256	0.0595438	0.054158	0.0582988	0.063589	0.0799354	0.086961	0.0596955	0.074917	0.0481696
SM 20:0	0.0739235	0.0616686	0.063468	0.0548101	0.0639476	0.0891156	0.0952852	0.079237	0.086395	0.0637265
SM 18:0	0.0446292	0.0460243	0.0400822	0.0467127	0.0468937	0.0431287	0.0508528	0.0419367	0.0423418	0.0393227
SM 16:0	0.0847046	0.0780734	0.0684276	0.0800655	0.0819829	0.0782388	0.0937333	0.0744318	0.079779	0.0729262
SM 15:0	0.00270207	0.00294906	0.00233861	0.00187775	0.00177841	0.00330735	0.00366105	0.00260418	0.0038271	0.00194336
SM 14:0	0.00308441	0.00302673	0.00223219	0.00106812	0.00138951	0.00324265	0.00259722	0.0023276	0.00320207	0.000888161
PC 40:6	0.876047	0.256489	0.458376	1.04657	1.11545	0.595304	0.884145	0.67539	0.576962	0.838679
PC 38:6	1.07423	0.284008	0.52883	1.46437	1.35062	0.569677	0.893053	0.645314	0.596717	0.983526
PC 40:5	0.161836	0.0413687	0.0848404	0.170273	0.165465	0.112112	0.175666	0.140074	0.10604	0.164644
PC 38:5	0.260044	0.0548277	0.128942	0.331578	0.272213	0.12798	0.201356	0.151127	0.124189	0.241551
PC 36:5	0.0152244	0.0041751	0.00716716	0.0152597	0.0123759	0.00614383	0.00834817	0.00719707	0.00599446	0.00990727
PC 40:4	0.0359909	0.0138797	0.0186536	0.0315395	0.0305396	0.0274065	0.02669	0.0256138	0.0218015	0.0264447
PC 38:4	0.741131	0.215547	0.432204	0.960935	0.877118	0.366833	0.586035	0.417496	0.380155	0.667047
PC 36:4	0.562603	0.129925	0.289988	0.687973	0.598156	0.234117	0.370519	0.269886	0.23833	0.436149
PC 38:3	0.0715421	0.0281071	0.0408621	0.0714824	0.0678769	0.0398327	0.051495	0.0437553	0.0361554	0.0420438
PC 36:3	0.279403	0.0632803	0.136194	0.264751	0.213735	0.118107	0.159255	0.143199	0.113548	0.169858
PC 34:3	0.0254525	0.00821395	0.0115296	0.0185963	0.0192667	0.0118153	0.0140997	0.0117084	0.0124784	0.0131286
PC 38:2	0.0446262	0.0316657	0.0305753	0.0222718	0.0250842	0.0458913	0.0413813	0.0367567	0.0412315	0.0193334
PC 36:2	0.599761	0.228058	0.36241	0.474892	0.521517	0.360827	0.463158	0.407553	0.333713	0.376198
PC 34:2	0.736409	0.256368	0.383384	0.597411	0.609958	0.404697	0.504276	0.424194	0.3742	0.441257
PC 32:2	0.00535242	0.00254265	0.00295288	0.00410488	0.00369725	0.00475836	0.00393517	0.00283546	0.00369657	0.00197938
PC 38:1	0.0498349	0.0535497	0.0443701	0.0309863	0.0309466	0.0750659	0.0660408	0.050379	0.0640913	0.0231967
PC 36:1	0.245142	0.216047	0.191303	0.231383	0.211495	0.302757	0.322866	0.256843	0.2896	0.217265
PC 34:1	0.682462	0.516536	0.459825	0.640337	0.544391	0.749398	0.763656	0.605294	0.706659	0.515488
PC 32:1	0.0374018	0.0264025	0.021685	0.0350974	0.0253175	0.021969	0.021483	0.0181019	0.0230157	0.0185469
PC 30:1	0	0	0	0	0	0.000244735	0	0	0	0
PC 36:0	0.14541	0.0861212	0.0944242	0.170518	0.157724	0.136232	0.166704	0.114792	0.124441	0.133322
PC 34:0	0.0336162	0.0364364	0.0229714	0.0333385	0.0309628	0.0334915	0.036127	0.0293896	0.0328407	0.0266113
PC 32:0	0.282183	0.267978	0.193924	0.276331	0.245392	0.268296	0.287659	0.217461	0.264305	0.220174
PC 30:0	0.0150559	0.0167288	0.0135653	0.013417	0.0120684	0.0122253	0.0131761	0.0109956	0.0127326	0.00903158
PC O-36:5	0.0457207	0.0104693	0.0250328	0.0642965	0.0471387	0.0202474	0.0364496	0.025419	0.0238872	0.0459794
PC O-36:4	0.016144	0.00544296	0.00894577	0.0190488	0.0154824	0.00933718	0.0149512	0.00939678	0.00949798	0.017352
PC O-36:2	0.0445993	0.0339307	0.0319458	0.0239242	0.0262667	0.0465515	0.043587	0.0372928	0.0397518	0.017592
PC O-34:2	0.0315192	0.0179087	0.0206871	0.0331539	0.0299027	0.0346415	0.0417054	0.0324311	0.0345751	0.0319034
PC O-36:1	0.0523494	0.0520095	0.0419159	0.0300654	0.0305511	0.0701042	0.061685	0.0490864	0.0588694	0.0212432
PC O-34:1	0.0288414	0.0255254	0.0201465	0.0288091	0.0217197	0.0308223	0.0282167	0.0235541	0.027455	0.0201863
PC O-32:1	0.0100255	0.010387	0.00771717	0.00885158	0.00905856	0.013199	0.012386	0.0093715	0.0120954	0.00733264
PC O-30:1	0.00313083	0.00334762	0.00254643	0.00046626	0.00160351	0.00592642	0.00414044	0.00341708	0.00394496	0.000762154
PC O-34:0	0.00826782	0.00849828	0.00648011	0.00616922	0.00626121	0.00957975	0.0106957	0.00820714	0.00943452	0.00509157
PC O-32:0	0.0181988	0.0191609	0.0155943	0.0169117	0.0157074	0.023262	0.0236407	0.0195924	0.0207538	0.0137311
PC O-30:0	0.00705154	0.0089364	0.00685802	0.00406266	0.00463803	0.00951781	0.00902897	0.0088105	0.00972657	0.00377722
PE 42:7	0.0331514	0.0115415	0.0189265	0.0495222	0.0458643	0.0231311	0.0353823	0.0261862	0.0261367	0.0455756
PE 42:6	0.0250434	0.0055617	0.0116076	0.0309522	0.0286474	0.0227835	0.028627	0.0252409	0.0166296	0.024833
PE 40:6	3.95323	1.36105	2.41366	4.85402	4.94641	3.1758	4.12277	3.40991	2.95503	3.65214
PE 38:6	0.448788	0.146431	0.244857	0.5935	0.573375	0.32657	0.446437	0.353394	0.314763	0.441569
PE 42:5	0.0118116	0.00402326	0.00513716	0.00572319	0.00691537	0.00928872	0.0100551	0.00942728	0.00773105	0.00542295
PE 40:5	0.487425	0.160812	0.347986	0.597403	0.525391	0.502725	0.696407	0.581699	0.430875	0.577122
PE 38:5	0.140638	0.0340823	0.0752191	0.204055	0.16048	0.0788551	0.119642	0.0942489	0.077765	0.135515
PE 36:5	0.00357029	0.00110643	0.00234024	0.0046346	0.00290702	0.00133664	0.00229978	0.00163227	0.00201484	0.00268455
PE 40:4	0.0752144	0.0293027	0.0466552	0.0936787	0.0796231	0.054952	0.0624718	0.0609081	0.056884	0.0696564
PE 38:4	0.699181	0.220643	0.407745	0.852504	0.74119	0.398792	0.533873	0.409569	0.377015	0.528964
PE 36:4	0.0536616	0.0150644	0.0294271	0.061065	0.0550023	0.0244314	0.0359442	0.0276219	0.0242499	0.039557
PE 40:3	0.00573367	0.00333975	0.00313717	0.00379593	0.00517085	0.00461448	0.00484527	0.00295786	0.00267964	0.00280301
PE 38:3	0.0176451	0.00792066	0.0102927	0.0168637	0.0159017	0.00994247	0.0106931	0.0107928	0.00873807	0.0120365
PE 36:3	0.0356182	0.00895469	0.0176826	0.0372162	0.0326568	0.0151144	0.0223948	0.0195712	0.0154396	0.0241484
PE 34:3	0.00306286	0.00134954	0.00110927	0.00200877	0.00240989	0.00171112	0.00185675	0.00222881	0.00180887	0.00113897
PE 38:2	0.00996217	0.00472844	0.00565805	0.0112503	0.0102402	0.0072991	0.00843154	0.00872714	0.007886	0.00914462
PE 36:2	0.111685	0.0422778	0.0681152	0.101657	0.104569	0.078323	0.0984327	0.0840793	0.0674007	0.0763575
PE 34:2	0.0361618	0.0147537	0.0231512	0.035722	0.034557	0.0251662	0.0297635	0.0245897	0.0247703	0.0257756
PE 32:2	0.000725713	0.000354097	0.000473764	0.000429104	0.000431883	0.000445171	0.000431972	0.000304738	0.000500369	0.000405129
PE 38:1	0.0205838	0.0056712	0.0113562	0.0295494	0.023931	0.0129854	0.013619	0.0111415	0.0113938	0.0230405
PE 36:1	0.011788	0.0113069	0.00891816	0.0145634	0.0124165	0.0109362	0.0140942	0.01132	0.0120066	0.0128049
PE 34:1	0.0152094	0.0106949	0.00944147	0.0135162	0.0132707	0.012347	0.0140118	0.0109054	0.0122288	0.0126502
PE 32:1	0.00122202	0.00109341	0.000837406	0.001299	0.000842243	0.00093202	0.000733634	0.000697047	0.000945489	0.000554333
PE 34:0	0.00353827	0.00251745	0.00186987	0.00304244	0.00246838	0.00185715	0.00209448	0.00158767	0.00191273	0.00176131
PE 32:0	0.00216426	0.00185554	0.00152835	0.00244684	0.00188577	0.0020346	0.00221696	0.00126178	0.00263151	0.00167193
PE P-16:0/22:6	0.488252	0.1371	0.239209	0.774105	0.62024	0.29714	0.452764	0.322302	0.318584	0.593703
PE P-18:1/22:6	0.181696	0.0300146	0.0680173	0.304524	0.194513	0.0662493	0.103099	0.0773903	0.0778856	0.189141
PE P-18:0/22:6	0.272803	0.0869989	0.145833	0.362136	0.317447	0.199428	0.293279	0.215412	0.205367	0.290076
PE P-16:0/22:5	0.0824755	0.0167358	0.0343541	0.114858	0.0877258	0.0392425	0.0541517	0.0456453	0.042558	0.0799656
PE P-18:1/22:5	0.0133508	0.00414816	0.00524827	0.0226073	0.017229	0.00532204	0.00947195	0.0101208	0.00766627	0.0141681
PE P-18:0/22:5	0.0298762	0.00938231	0.012944	0.037733	0.0399336	0.0186508	0.028532	0.0232105	0.0178914	0.0286359
PE P-16:0/20:5	0.00294447	0.00139452	0.00257823	0.00283209	0.00236776	0.00273585	0.0019464	0.00210585	0.00225351	0.00262715
PE P-18:1/20:5	0.00167325	0.00184071	0.00133036	0.00150556	0.00139391	0.00161812	0.00171945	0.00176557	0.00157351	0.00141094
PE P-18:0/20:5	0.00334425	0.00146296	0.00173369	0.00228443	0.00297817	0.00296422	0.00249671	0.00145387	0.00285393	0.00265694
PE P-16:0/22:4	0.0244124	0.00871082	0.0124933	0.0353853	0.0260786	0.0130867	0.0172568	0.0142808	0.0132888	0.0275926
PE P-18:1/22:4	0.00402619	0.00133298	0.00255445	0.00629072	0.00453977	0.00212353	0.00414522	0.00191945	0.00232103	0.00447023
PE P-18:0/22:4	0.00920882	0.00323006	0.00511122	0.0101268	0.0107882	0.00621082	0.0119758	0.00709557	0.00644393	0.0102386
PE P-16:0/20:4	0.0801942	0.0225791	0.0424127	0.135057	0.102545	0.0480335	0.0683613	0.0428182	0.043921	0.103206
PE P-18:1/20:4	0.0267197	0.00549327	0.0137919	0.0545624	0.0336925	0.0121567	0.0165282	0.0107439	0.0136528	0.0287191
PE P-18:0/20:4	0.0575552	0.0226767	0.0336132	0.0825752	0.0631938	0.0365375	0.0544001	0.0402499	0.035536	0.0652434
PE P-16:0/22:3	0.00155697	0.00171416	0.00150061	0.00212672	0.00131191	0	0.0022058	0.00153616	0.00162942	0.00116617
PE P-18:1/22:3	0.00124609	0.00155009	0	0.00126787	0.0011176	0	0	0.00121454	0.00128307	0
PE P-18:0/22:3	0	0.00154489	0	0.00114775	0.00126581	0	0	0.00245741	0.00112829	0.000925432
PE P-16:0/20:3	0.00361938	0.00278188	0.00174675	0.00477985	0.00257928	0.00218646	0.00423936	0.00220114	0.00215226	0.00332012
PE P-18:1/20:3	0.00265771	0	0	0.00143971	0.00181579	0	0	0.00154559	0.00175351	0.00185559
PE P-18:0/20:3	0.00345561	0.00150288	0.001267	0.00117527	0.00271173	0.00123626	0.00142608	0.00166653	0.0020756	0.00156851
PE P-16:0/18:3	0.00210352	0.00133691	0.00146991	0.00144823	0.00174668	0.00164887	0.00225103	0.001544	0.0015421	0.00153117
PE P-18:1/18:3	0.00137137	0	0.00197914	0.00119935	0.00135028	0	0	0.00146343	0	0.00109198
PE P-18:0/18:3	0.00135165	0.00131414	0	0.00148147	0.00102709	0.0016322	0.00188665	0.00198333	0.00112869	0.00111513
PE P-16:0/18:2	0.0294192	0.0107631	0.0198489	0.0446425	0.025357	0.0185531	0.0229926	0.0172108	0.0197657	0.0283759
PE P-18:1/18:2	0.0147396	0.00449712	0.00991677	0.0197628	0.0158505	0.00649353	0.00793125	0.00838283	0.00608926	0.0129093
PE P-18:0/18:2	0.0329247	0.00913412	0.0164633	0.0291378	0.0293307	0.0187528	0.025491	0.0183574	0.0189189	0.0201136
PE P-16:0/18:1	0.0112467	0.00884441	0.0100228	0.0127488	0.0125785	0.0114763	0.015073	0.0108095	0.0146026	0.0167912
PE P-18:1/18:1	0.00441528	0.00159808	0.00266323	0.00434393	0.00355488	0.00255375	0.00324874	0.0034892	0.00208578	0.00341188
PE P-18:0/18:1	0.00546908	0.00369406	0.00326532	0.00735105	0.00440709	0.00430921	0.00696334	0.0052331	0.00652962	0.00731467
PE P-16:0/16:1	0.00225312	0.00202577	0.00147419	0.00221418	0.00144355	0.00228928	0.00286029	0.00143729	0.00156862	0.00197834
PE P-18:1/16:1	0.00150284	0	0.00125595	0.00183442	0.00129729	0.00141577	0.00131853	0	0.00136978	0.00126965
PE P-18:0/16:1	0.00150908	0.0018865	0.0012839	0.00139314	0.00141969	0.00174242	0.00157259	0.00138982	0.0013802	0.00144321
PE P-16:0/18:0	0.00224314	0.00157236	0.00120372	0.00120193	0.00168314	0.00156822	0.00145094	0.00181496	0.00140027	0
PE P-18:1/18:0	0.00137193	0	0	0.00167176	0	0.0012501	0	0.00128999	0.00177788	0.00122034
PE P-18:0/18:0	0.00179137	0.0015155	0.00114569	0.00119663	0.00132359	0.00186601	0.00114377	0.00121247	0.0014625	0
PE P-16:0/16:0	0.00450987	0.00366724	0.00317586	0.00299411	0.00266568	0.00291581	0.00289717	0.00287926	0.00321614	0.00284412
PE P-18:1/16:0	0.00654416	0.00476495	0.00449582	0.00665021	0.00610386	0.0061011	0.00366211	0.00326172	0.0038581	0.00427975
PE P-18:0/16:0	0.00251849	0.00194708	0.00197364	0.00257585	0.00271157	0.00247356	0.00354762	0.00262039	0.00293506	0.00192906
PS 40:7	0.151836	0.149837	0.14652	0.17113	0.167463	0.128019	0.146767	0.136532	0.149938	0.157423
PS 42:6	0	0	0	0	0	0	0	0	0	0
PS 40:6	1.35274	0.634288	0.723559	1.5391	1.38419	0.888489	1.12003	0.875871	0.826964	1.12565
PS 38:6	0	0	0	0	0	0	0	0	0	0
PS 42:5	0	0	0	0	0	0	0	0	0	0
PS 40:5	0.244789	0.135983	0.175134	0.279419	0.228276	0.223976	0.220142	0.192597	0.158216	0.234071
PS 38:5	0	0	0	0	0	0	0	0	0	0
PS 40:4	0.146256	0.0741639	0.0898392	0.101929	0.128649	0.0782304	0.110345	0.0665479	0.0722238	0.129446
PS 38:4	0.111561	0.0641734	0.0631272	0.100205	0.0867888	0.0752975	0.0774907	0.0546953	0.0584532	0.0734238
PS 36:4	0	0	0	0	0	0	0	0	0	0
PS 38:3	0.0330638	0.0218911	0.0156725	0.0397577	0.0229491	0.0186907	0.0217421	0.0229666	0.0191605	0.021875
PS 36:3	0	0	0	0	0	0	0	0	0	0
PS 38:2	0	0	0	0	0	0	0	0	0	0
PS 36:2	0.053717	0.0273943	0.0302616	0.0316332	0.0333703	0.0333934	0.0369111	0.0335248	0.0306097	0.0383634
PS 34:2	0	0	0	0	0	0	0	0	0	0
PS 38:1	0	0	0	0	0	0	0	0	0	0
PS 36:1	0.0644543	0.0577656	0.0452656	0.0518193	0.0524904	0.0550583	0.0510008	0.0410059	0.0470174	0.0450302
PS 34:1	0	0	0	0	0	0	0	0	0	0
PS 34:0	0	0	0	0	0	0	0	0	0	0
PS 32:0	0	0	0	0	0	0	0	0	0	0
PI 40:6	0.0594732	0.0323643	0.0388373	0.0724697	0.0754255	0.0562269	0.0727096	0.0546165	0.0551945	0.0649359
PI 38:6	0.0080547	0.00441088	0.00587006	0.00844778	0.00950562	0.00496953	0.0111343	0.00606255	0.00679645	0.00941531
PI 40:5	0.0423268	0.0165776	0.0210554	0.0393089	0.0457176	0.0335044	0.0435076	0.0390683	0.0281946	0.038068
PI 38:5	0.0482221	0.0131012	0.0272275	0.0615986	0.0569563	0.0250759	0.0427908	0.031454	0.0269102	0.0543804
PI 40:4	0.0164505	0.00957317	0.0116614	0.0222829	0.0177401	0.0171785	0.0178606	0.0188694	0.016102	0.0194047
PI 38:4	1.16899	0.589915	0.75989	1.45746	1.31971	1.01973	1.21468	0.985361	0.943192	1.19532
PI 36:4	0.0306354	0.01386	0.0163724	0.0300665	0.0292933	0.0225025	0.0249947	0.0211041	0.019551	0.0289873
PI 40:3	0	0	0	0	0	0.00216205	0	0	0	0
PI 38:3	0.0984028	0.0482704	0.0581334	0.101499	0.0868288	0.0839783	0.0776662	0.0670759	0.0753457	0.059706
PI 36:3	0.0317862	0.00819996	0.0142422	0.0220082	0.0284411	0.017088	0.0192238	0.0177106	0.0141648	0.0222004
PI 34:3	0	0	0	0	0	0	0	0	0	0
PI 38:2	0.00368636	0.00485559	0.00469677	0.00272457	0.00332408	0.00774383	0.00596627	0.00326211	0.0021477	0.00332789
PI 36:2	0.160944	0.0890105	0.112351	0.136625	0.159711	0.136188	0.168602	0.148129	0.12722	0.100919
PI 34:2	0.0153342	0.00731665	0.00643186	0.0110807	0.0122595	0.0112059	0.0143716	0.0099197	0.0128191	0.00755858
PI 36:1	0.00878364	0.00684324	0.00580606	0.00279009	0.00593371	0.00440139	0.00956267	0.0091451	0.00469236	0.00581708
PI 34:1	0.00748824	0.0051352	0.00465603	0.00431894	0.00752852	0.0050624	0.00338813	0.00525863	0.00458094	0.00511072
PI 36:0	0	0.00326317	0.00298529	0.00398869	0.00279724	0.00414944	0	0.00227622	0.00320776	0.00218181
PI 32:0	0	0.00212701	0	0	0.00226075	0	0.00223272	0.00202085	0.00251907	0.00275522
LPC 22:6	0.0517214	0.0129211	0.0311079	0.0893731	0.084617	0.0322027	0.0588247	0.0537377	0.0340632	0.0611353
LPC 22:5	0.0100473	0.0023998	0.00580864	0.0135891	0.0139524	0.00661997	0.0118893	0.0117057	0.00668688	0.0124765
LPC 20:5	0.000644273	0.000863151	0.000697576	0	0.000436734	0.0011661	0.00122325	0.000905351	0.000917478	0.000352501
LPC 22:4	0.00237298	0.00114544	0.00159543	0.00303439	0.00290364	0.00162286	0.00301123	0.00264844	0.00176856	0.00195991
LPC 20:4	0.0318575	0.00671397	0.0171085	0.0439453	0.040817	0.0141732	0.0265536	0.024641	0.01417	0.0281949
LPC 20:3	0.00205987	0.00102164	0.00122922	0.00368175	0.00320236	0.00172874	0.00223833	0.00225614	0.00102771	0.00180155
LPC 18:3	0.00148288	0.00152394	0.00139722	0.000665723	0.0007922	0.001792	0.00199985	0.00168896	0.00164324	0.000468644
LPC 18:2	0.0471382	0.0159789	0.02934	0.0473994	0.0520158	0.0292349	0.0424067	0.0421698	0.0255081	0.0347477
LPC 18:1	0.0404343	0.0388717	0.035247	0.0448721	0.0417057	0.0563979	0.0562403	0.052323	0.0524881	0.0326209
LPC 16:1	0.00288815	0.00249722	0.00217813	0.00218116	0.00215638	0.00255705	0.00191157	0.00171143	0.00242977	0.00145365
LPC 22:0	0.00937695	0.0142439	0.00782281	0.00237925	0.0052719	0.01395	0.0104476	0.0104517	0.0159362	0.00242333
LPC 20:0	0.00328876	0.00735058	0.0049041	0.000940415	0.00203437	0.00954777	0.00755168	0.00628136	0.0068684	0.000963462
LPC 18:0	0.0812024	0.0833863	0.0708934	0.0669785	0.0758544	0.100032	0.0974883	0.089339	0.100215	0.0528139
LPC 16:0	0.105747	0.118405	0.0954347	0.0921798	0.0948444	0.131382	0.118458	0.101024	0.128512	0.067558
LPC 15:0	0.000714928	0.00091967	0.000799674	0.000609871	0.00059973	0.000901123	0.000821552	0.000895244	0.000782877	0.000375974
Cer d18:1/24:1	0.00767742	0.0135392	0.00999101	0.0161668	0.0117733	0.00919617	0.0109891	0.00914329	0.0103021	0.012198
Cer d18:1/24:0	0.00600144	0.00886241	0.00653386	0.00745952	0.00825202	0.00711503	0.00893463	0.00690217	0.0067738	0.00663741
Cer d18:1/23:0	0.00479159	0.0057672	0.00549404	0.00762007	0.00694268	0.00680615	0.00655262	0.00548908	0.00657107	0.00597618
Cer d18:1/22:0	0.00921302	0.0120258	0.013316	0.013191	0.0136575	0.0146387	0.0150523	0.0122448	0.0157489	0.0109036
Cer d18:1/20:0	0.0101211	0.0157	0.0145833	0.014926	0.0168293	0.0210784	0.0204134	0.0160614	0.0190036	0.0160657
Cer d18:1/18:0	0.00363859	0.00695222	0.00630159	0.00835873	0.0084157	0.00603972	0.00775327	0.0056545	0.00609468	0.00738436
Cer d18:1/16:0	0.00616118	0.0126969	0.00927597	0.013069	0.0109647	0.00980466	0.0117612	0.00844879	0.00988339	0.0116667
HexCer d18:1/24:1	0.000419614	0.0005422	0.000413273	0.000439548	0.000408311	0.000144736	0.000136805	0.000151153	0.000126027	0.000424237
HexCer d18:1/24:0	0.000707823	0.000791329	0.000683459	0.000721929	0.000721666	0.000225217	0.000247964	0.000225219	0.000182416	0.000512575
HexCer d18:1/23:0	0.000422339	0.000397873	0.000349905	0.000375381	0.000384293	0.000153866	0.000142914	0.000153591	0.000114074	0.00024023
HexCer d18:1/22:0	0.000964567	0.000975179	0.000785219	0.000843805	0.000898971	0.000520944	0.000510029	0.000533911	0.000461076	0.000821213
HexCer d18:1/16:0	0.000384172	0.000373254	0.000331331	0.000345922	0.000366387	9.79918e-05	0.000105751	0.000104131	8.88731e-05	0.00046454
LacCer d18:1/24:1	0.000411241	0.000855843	0.000780738	0.000765772	0.000670608	0.000723516	0.000678536	0.000711364	0.000662763	0.000970566
LacCer d18:1/24:0	0.0005476	0.00108691	0.000931428	0.000874919	0.000931931	0.00108653	0.000982859	0.00100338	0.000802087	0.00127836
LacCer d18:1/23:0	0.000531326	0.00107532	0.00101643	0.000932394	0.000878361	0.00111409	0.00100807	0.00109186	0.000882574	0.00100974
LacCer d18:1/22:0	0.00191197	0.00345205	0.00335128	0.00300438	0.00332405	0.00448196	0.00401143	0.0043509	0.00358025	0.00435232
LacCer d18:1/16:0	0.000402158	0.000898381	0.000618608	0.000707338	0.000839079	0.000685614	0.000705959	0.000708239	0.000568919	0.0012047
LPA 16 0	0.00322209	0.00429235	0.00388921	0.0010522	0.00285133	0.00446659	0.0030985	0.00310731	0.00446346	0
LPA 18 0	0.0115928	0.0130141	0.0134069	0.00321677	0.0106492	0.0150224	0.0114705	0.0106095	0.0142782	0.000934953
LPA 18 1	0.00387945	0.00480388	0.0049674	0.00176971	0.00404971	0.00507854	0.00428057	0.00329753	0.00417008	0
LPA 18 2	0.00520966	0.00204547	0.00356655	0.0035899	0.00352702	0.00361359	0.00252043	0.00262106	0.00328122	0
LPA 20 4	0.0118956	0.00549276	0.00672096	0.0148344	0.00514507	0.00803939	0.00456957	0.00596127	0.00571229	0.00350139
BMP 16:0/18:1	0.00030896	0.000351608	0.00025931	0.000339422	0.000326451	0.000285938	0.000287696	0.000221096	0	0.000283933
BMP 16:0/16:0	0	0	0	0	5.40343e-05	0	0	0	0	0
BMP 16:1/18:1	0.000254954	0	0	0	0.000201169	0	0	0	0	0
BMP 18:0/22:6	0	0	0	0	0	0	0	0	0	0
BMP 18:1/22:5	0.000317541	0	0	0.000729763	0	0	0	0	0	0.000802893
BMP 18:1/20:4	0.000272436	0	0	0.000469133	0	0	0	0	0	0.000979941
BMP 18:1/20:3	0.000153525	0	0	0	0	0	0	0	0	0.000219448
BMP 18:1/20:2	0	0	0	0	0	0	0	0	0	0
BMP 18:1/18:1	0.00201598	0.00120876	0.00122745	0.00155681	0.00131136	0.0011157	0.0012283	0.00129065	0.000924266	0.00148209
BMP 18:1/18:0	0.000176691	0.000130994	0.000146858	0.000142953	0.000173629	0.000175574	0.000198357	0.000115419	0	0.000241966
BMP 18:2/18:2	0.00219212	0.000317614	0.000830999	0.00210589	0.000928568	0.000902201	0.000832603	0.00142848	0.000742052	0.00457031
BMP 18:2/18:1	0.00391317	0.00115178	0.00174779	0.0033902	0.00183234	0.00170345	0.00138553	0.00241214	0.00127192	0.00521941
BMP 22:6/22:6	0	0	0	0.000303373	0	0	0	0	0	0.000531144
CL 34:2/36:3	0.0145003	0.00963904	0.0101624	0.0111625	0.012867	0.00797649	0.00680445	0.00751146	0.00698855	0.00918835
CL 34:2/34:2	0.00282582	0.00267816	0.00261398	0.00211342	0.00319405	0.002099	0.00204778	0.00195569	0.0015002	0.00102312
CL 34:3/36:4	0.033369	0.0142588	0.0171478	0.0324347	0.0168971	0.0141036	0.00889577	0.0109005	0.0127723	0.0145631
CL 34:3/34:3	0.000449976	0.000277789	0.000319964	0.000462735	0.0001598	0.000148529	0.000102076	0.000119039	0	0.000133019
CL 36:2/36:2	0.00449351	0.00386912	0.003657	0.00342083	0.00469476	0.00375055	0.00402311	0.00373858	0.00369745	0.00364434
CL 36:3/38:6	0.00740401	0.00362229	0.00355113	0.0103292	0.00608526	0.00390399	0.00287769	0.0037597	0.00300467	0.0113148
CL 36:3/38:5	0.0127819	0.00656513	0.00584436	0.0110201	0.00838371	0.00542542	0.00353597	0.00524211	0.00410926	0.0102583
CL 36:3/38:4	0.00895483	0.00593637	0.00882477	0.00752756	0.0119016	0.00978343	0.00684019	0.0108202	0.00775036	0.0132961
CL 36:3/38:3	0.0207753	0.0167663	0.0216432	0.00435979	0.0202759	0.0156859	0.0134154	0.0183903	0.0192067	0.00618117
CL 36:3/36:3	0.0748726	0.0400671	0.0502217	0.0603493	0.0622222	0.0425535	0.0315777	0.0446073	0.0376673	0.0650636
CL 36:3/36:2	0.00717012	0.0080955	0.00677254	0.00955759	0.0081475	0.00661912	0.00688138	0.00596599	0.00579621	0.00789718
CL 36:4/38:6	0.0389305	0.00876722	0.0109425	0.0475709	0.0220663	0.0179038	0.0115695	0.0137248	0.0111483	0.0465074
CL 36:4/38:5	0.0932034	0.0323931	0.0368503	0.0970234	0.0650267	0.0470674	0.0287344	0.030872	0.0329962	0.0670575
CL 36:4/38:4	0.0490935	0.0197984	0.0356264	0.0379881	0.0419827	0.0430722	0.0363066	0.0445393	0.039801	0.0514378
CL 36:4/36:4	0.707827	0.285818	0.398916	0.624909	0.47801	0.471011	0.352332	0.407531	0.40877	0.539959
CL 36:4/36:3	0.306596	0.120041	0.173187	0.267591	0.218564	0.188727	0.138584	0.175284	0.160347	0.244301
CL 36:4/36:2	0.011326	0.0100562	0.012145	0.00678487	0.00866934	0.0107583	0.00876681	0.010179	0.00973465	0.00564751
CL 36:4/36:1	0.00676895	0.00295918	0.00452137	0.00422419	0.00479342	0.00377616	0.00280546	0.00304048	0.00347935	0.00309528
LPG 20:4	0	0	0	0.00475856	0	0	0	0	0	0.00572258
LPG 18:1	0.00976496	0.0200699	0.0195299	0.0186472	0.0219575	0.0250724	0.0202494	0.0231411	0.0214583	0.0208732
LPG 16:0	0.0192746	0.0241147	0.023104	0.0256247	0.024654	0.0275011	0.023743	0.0262462	0.023965	0.0231036
PA 38:4	0.0228222	0.0175219	0.0162433	0.0157548	0.0146889	0.0159015	0.0129707	0.0117316	0.0168334	0.00739128
PA 36:2	0.0174046	0.0149055	0.0176058	0.00598107	0.0122168	0.0140752	0.0143272	0.013025	0.0155772	0.00299482
PA 36:1	0.00875407	0.0175397	0.0137522	0.00212421	0.0109194	0.0111677	0.0126289	0.00799858	0.0123117	0.00201159
PA 34:1	0.00765506	0.00720143	0.00666764	0.00295885	0.00591423	0.00678537	0.00564304	0.00533053	0.00927899	0.0014854
PA 32:0	0.0021939	0.00101127	0.000800117	0.000572941	0.000366559	0.000857555	0	0.000448441	0.00114785	0.000300051
PG 38:4	0.0126612	0.00378774	0.00491982	0.0219852	0.0070466	0.00825947	0.00626886	0.00818615	0.00599293	0.0239594
PG 36:3	0.0291805	0.0104341	0.0127331	0.0375231	0.0173971	0.0184696	0.0154098	0.0209822	0.0153057	0.0310718
PG 36:2	0.186175	0.0914144	0.120552	0.180514	0.133512	0.17607	0.170229	0.202696	0.140039	0.219498
PG 36:1	0.0584296	0.0503772	0.0547455	0.046807	0.0562403	0.0808014	0.0836335	0.0819047	0.0686871	0.0718677
PG 34:1	0.64133	0.546646	0.518883	0.632966	0.589665	0.674979	0.629415	0.637728	0.601674	0.587311
PG 34:0	0.0146787	0.0112224	0.0106625	0.0100273	0.0178951	0.0200751	0.0209899	0.0141429	0.0116159	0.0135499
PG 32:0	0.00976464	0.00928511	0.00744018	0.0104578	0.00863184	0.00788999	0.00752053	0.00727832	0.00745116	0.00702392
CE 22:6	0.00249997	0.00175512	0.00145235	0.00298484	0.00323679	0.0019466	0.00386894	0.0016393	0.00227532	0.00432161
CE 22:5	0.000989145	0.00110402	0	0.000766112	0.000922499	0.00091033	0.000726005	0.000565794	0.000588453	0.00050881
CE 20:5	0.000671397	0	0	0.000615739	0.000799931	0	0.000697346	0	0	0.000852095
CE 22:4	0	0.000681178	0.000745184	0	0.000541708	0.000606504	0.00100888	0	0.000820173	0.000565831
CE 20:4	0.0119656	0.00883587	0.0106661	0.0207127	0.0237786	0.00936146	0.0242001	0.00801443	0.00870476	0.0232375
CE 20:3	0.000833756	0	0	0.000835254	0	0	0.00103082	0	0	0.000968729
CE 18:3	0.0016769	0.000843462	0.000860108	0.000881837	0.00184591	0.00114674	0.00117857	0.00144019	0.00103138	0.0013189
CE 20:2	0	0	0	0	0	0	0	0	0	0.000496748
CE 18:2	0.0227944	0.0149728	0.0166743	0.0250099	0.0369548	0.0202537	0.0373825	0.0228464	0.0211891	0.0408542
CE 22:1	0	0	0	0	0	0.000942249	0	0	0	0
CE 20:1	0.000930321	0.00129173	0.000690525	0	0.000698958	0.00139282	0.000933571	0.00116255	0.000931341	0
CE 18:1	0.0128179	0.0121904	0.00969018	0.00978544	0.0138056	0.010192	0.0158662	0.0125941	0.00924423	0.0125383
CE 16:1	0.00513553	0.00869903	0.00373374	0.00445876	0.00493212	0.00368212	0.00548401	0.00305031	0.00463548	0.00467863
CE 20:0	0.00440345	0.00355337	0.00293962	0.00404869	0.00381908	0.00389092	0.00530613	0.00426181	0.00515371	0.0037749
CE 18:0	0.00243611	0.00185406	0.00238742	0.00218428	0.00188085	0.00147272	0.00296784	0.00224896	0.00313203	0.00165863
CE 16:0	0.00797243	0.0118829	0.00841606	0.00647652	0.0108299	0.00915976	0.0122163	0.00985986	0.00969067	0.00711364
CE 15:0	0.00164664	0.00211689	0.00136588	0.00113026	0.00178783	0.00254112	0.00155874	0.00133113	0.00139243	0.00183258
CE 14:0	0.0012217	0.00095282	0.00102154	0	0.00082492	0.00116612	0.00106634	0.00112599	0.000960093	0

## Sheet: Liver TFA
	CTRL 1	CTRL 2	CTRL 3	CTRL 4	CTRL 5	TG 1	TG 2	TG 3	TG 4	TG 5
FA14:0	0.629238	0.359111	0.437987	0.460334	0.576693	0.790951	0.88601	0.861367	1.15279	0.727687
FA16:0	30.6875	25.8612	24.1695	28.2683	27.932	30.2246	27.3479	25.1203	34.6988	27.3674
FA18:0	9.63855	9.41562	9.13982	8.41193	9.95008	10.8157	11.976	11.2223	10.7007	9.72843
FA20:0	0.0967428	0.117547	0.0957306	0.0956775	0.118411	0.136768	0.156084	0.117255	0.129223	0.113181
FA16:1-c9	3.88787	2.46195	2.0544	4.01507	2.99764	3.61614	2.27176	1.89804	4.96491	2.94196
FA18:1-c11 (n-7)	0.996582	0.847905	0.840937	1.28406	0.759557	1.63473	0.888698	0.897187	1.11523	0.894003
FA18:1-c9 (n-9)	19.3405	15.3431	13.9822	19.0539	17.5663	23.3079	19.4885	19.8208	27.5699	18.5723
FA20:1-c11 (n-9)	0.226321	0.225734	0.207371	0.234331	0.259204	0.387882	0.494835	0.454465	0.375735	0.277593
FA18:2-c9,c12 (n-6)	29.9354	23.4391	24.6736	23.3387	28.6909	36.4317	31.1775	34.5922	41.2479	32.7831
FA18:3-c6,c9,c12 (n-6)	1.04754	0.511174	0.726691	0.486652	0.856628	1.30596	1.02142	1.20564	1.60728	1.06261
FA20:3-c8,c11,c14 (n-6)	0.364576	0.597769	0.420678	0.698468	0.417524	0.383139	0.34102	0.342673	0.369997	0.331697
FA20:4-c5,c8,c11,c14 (n-6)	12.2591	12.8393	12.1314	12.6364	12.4578	12.381	12.5085	10.9978	11.7162	10.7762
FA18:3-c9,c12,c15 (n-3)	1.20601	0.853379	0.85979	0.998435	1.10532	1.41476	0.89124	0.923111	1.83719	1.25121
FA22:6-c4,c7,c10,c13,c16,c19 (n-3)	7.65533	8.14376	6.9261	7.26642	7.69289	7.84627	8.37689	7.79989	7.90196	7.55305
FA20:2-11c,14c	0.115333	0.119522	0.126263	0.113122	0.136323	0.200393	0.227657	0.221982	0.195782	0.163798
FA20:5-c5,c8,c11,c14,c17	0.295549	0.186129	0.19085	0.211559	0.236326	0.155501	0.157581	0.163919	0.172449	0.163524
FA22:4-(7c,10c,13c,16c)	0.257903	0.253508	0.230648	0.277243	0.250168	0.227398	0.276655	0.248463	0.224747	0.209959
FA22:5-(7c,10c,13c,16c,19c)	0.463035	0.388329	0.307397	0.384491	0.404371	0.282032	0.323223	0.290415	0.298902	0.283761
FA15:0	0.138177	0.0973672	0.121968	0.106943	0.126646	0.155405	0.135568	0.145011	0.161932	0.130393
FA17:0	0.204529	0.173704	0.202561	0.166384	0.205405	0.26183	0.269253	0.256133	0.235295	0.211783

## Sheet: Liver FFA
	CTRL 1	CTRL 2	CTRL 3	CTRL 4	CTRL 5	TG 1	TG 2	TG 3	TG 4	TG 5
FA14:0	0.153748	0.149194	0.170745	0.157708	0.199537	0.173439	0.172511	0.172715	0.158878	0.158591
FA16:0	2.32821	2.3617	2.49598	2.44462	3.27382	2.17274	1.94125	1.94233	1.67258	1.93594
FA18:0	1.01076	1.02026	1.11145	0.987443	1.2438	1.0928	1.21214	1.11646	0.976931	1.01859
FA20:0	0.0152016	0.0165686	0.018373	0.0162772	0.0215379	0.0185838	0.0182861	0.0188824	0.015134	0.0161244
FA16:1-c9	0.465192	0.428803	0.379176	0.649004	0.550736	0.413795	0.238177	0.200022	0.346563	0.311198
FA18:1-c11 (n-7)	0.0534084	0.0591412	0.0580745	0.0916418	0.0634362	0.0552611	0.0412089	0.0463021	0.0403985	0.045054
FA18:1-c9 (n-9)	1.37531	1.54376	1.61741	1.66407	1.96643	1.42959	1.07223	1.1783	1.01008	1.06141
FA20:1-c11 (n-9)	0.0181476	0.0218235	0.0270164	0.0227716	0.0289595	0.0316844	0.0328479	0.03443	0.0190254	0.0203866
FA18:2-c9,c12 (n-6)	2.03677	2.24161	2.57846	2.04528	2.94059	2.28323	1.74375	2.07275	1.54272	1.85821
FA18:3-c6,c9,c12 (n-6)	0.115757	0.0846519	0.127858	0.0755711	0.142646	0.132326	0.0968902	0.113541	0.0960099	0.0965442
FA20:3-c8,c11,c14 (n-6)	0	0.0265704	0.0219284	0.0280609	0.0218868	0	0	0	0	0
FA20:4-c5,c8,c11,c14 (n-6)	0.379166	0.514011	0.477933	0.488676	0.509173	0.367886	0.381621	0.356232	0.249832	0.297656
FA18:3-c9,c12,c15 (n-3)	0.167338	0.175483	0.193281	0.192822	0.223143	0.176942	0.104067	0.110716	0.134125	0.145482
FA22:6-c4,c7,c10,c13,c16,c19 (n-3)	0.237717	0.282306	0.28531	0.267436	0.29524	0.200338	0.232859	0.236118	0.150517	0.179598
FA20:2-11c,14c	0	0	0	0	0	0	0	0	0	0
FA20:5-c5,c8,c11,c14,c17	0.0407544	0.0293916	0.0364717	0.0359855	0.0356433	0.0234937	0.0208782	0.0265177	0.0188527	0.0223549
FA22:4-(7c,10c,13c,16c)	0	0	0	0	0	0	0	0	0	0
FA22:5-(7c,10c,13c,16c,19c)	0.0183632	0.022558	0.0229855	0.0224149	0.0261719	0.0104835	0.0122789	0.0121828	0.0064232	0.00975172
FA15:0	0.026441	0.0257226	0.0317166	0.0255833	0.0335862	0.0270611	0.0259469	0.027416	0.0214332	0.0245514
FA17:0	0.0309624	0.0301955	0.0375617	0.0305122	0.039743	0.033898	0.0350527	0.0356052	0.0268647	0.0303403

## Sheet: Plasma TFA
	CTRL 1	CTRL 2	CTRL 3	CTRL 4	CTRL 5	TG 1	TG 2	TG 3	TG 4	TG 5
FA14:0	0.27326	0.235046	0.298046	0.237863	0.253285	0.324997	0.27797	0.270101	0.317952	0.303123
FA16:0	12.0234	10.3801	11.057	8.86888	9.85361	11.5191	11.0059	11.2543	11.3158	10.0963
FA18:0	3.41611	2.98818	3.23573	2.53694	2.72787	4.91446	4.2327	4.79093	4.93262	4.63373
FA16:1-c9	1.19742	1.03521	0.968424	0.795594	1.29552	0.861566	1.036	0.722884	0.75594	0.624128
FA18:1-c11 (n-7)	0.368842	0.31479	0.341295	0.282208	0.410388	0.381577	0.335523	0.326286	0.344862	0.347093
FA18:1-c9 (n-9)	4.77966	4.16108	4.93843	3.50636	3.81299	5.42248	4.71441	4.68145	5.09533	4.76986
FA20:1-c11 (n-9)	0.0981081	0.087151	0.120828	0.0851928	0.0709712	0.242947	0.154391	0.202482	0.242555	0.242965
FA18:2-c9,c12 (n-6)	11.6274	9.9932	11.5752	8.57804	8.36319	14.8937	13.571	13.593	14.7141	13.2425
FA18:3-c6,c9,c12 (n-6)	0.320135	0.276385	0.303672	0.214534	0.13728	0.328669	0.297104	0.259564	0.290981	0.290926
FA20:3-c8,c11,c14 (n-6)	0.166492	0.145484	0.185598	0.149144	0.254793	0.205697	0.202182	0.181698	0.196947	0.164813
FA20:4-c5,c8,c11,c14 (n-6)	6.44663	5.52047	6.97588	5.0543	6.22657	8.23126	8.05868	7.11369	8.06781	6.83032
FA18:3-c9,c12,c15 (n-3)	0.213867	0.184673	0.23157	0.177128	0.186195	0.228641	0.24605	0.203292	0.217009	0.177274
FA22:6-c4,c7,c10,c13,c16,c19 (n-3)	1.84951	1.6222	1.84613	1.32421	1.62876	2.37533	2.23457	2.21149	2.4824	2.11294
FA20:5-c5,c8,c11,c14,c17	0.160192	0.139355	0.131663	0.0983102	0.0959312	0.0846055	0.0783036	0.0762744	0.0857004	0.0752537

## Sheet: Plasma FFA
	CTRL (pool)	TG (pool)
FA14:0	0.253481	0.223844
FA16:0	1.77335	1.49207
FA18:0	0.840719	0.755488
FA16:1-c9	0.313634	0.193722
FA18:1-c11 (n-7)	0.0396952	0.0332876
FA18:1-c9 (n-9)	0.904753	0.833375
FA18:2-c9,c12 (n-6)	0.770412	0.811954
FA18:3-c6,c9,c12 (n-6)	0	0
FA20:3-c8,c11,c14 (n-6)	0	0
FA20:4-c5,c8,c11,c14 (n-6)	0.0478676	0.0502526
FA18:3-c9,c12,c15 (n-3)	0.0579268	0.0433089
FA22:6-c4,c7,c10,c13,c16,c19 (n-3)	0.0318919	0.0310451
FA20:5-c5,c8,c11,c14,c17	0	0

[truncated: 1 more sheets: Legend]
