# Supplementary material for: Lipidomic and metabolic changes in the P4-type ATPase ATP10D deficient C57BL/6J wild type mice upon rescue of ATP10D function
Source: PLoS One. 2017 May 25;12(5):e0178368. doi: 10.1371/journal.pone.0178368 (PMC5444826; doi:10.1371/journal.pone.0178368)
Supplement: S1 Table — (XLSX) [file pone.0178368.s003.xlsx]

## Sheet: Multibase_Result_Spleen
Analytical Report
		Comp 1	Comp 2
	R2	0.327969	0.190418
	R2(cum)	0.327969	0.518387
	Eigenvalue	3.27969	1.90418
	Q2	0.130575	0.283347
	Q2(cum)	0.130575	0.376924
Score
Samples	Groups	Comp 1	Comp 2		DmodX
PC1 11_atp 10d 01082011_Milz 1 A	CTRL	-9.33398	-1.03038		0.936546
PC1 12_atp 10d 01082011_Milz 2 A	CTRL	-6.36184	4.7542		0.929484
PC1 13_atp 10d 01082011_Milz 3 A	CTRL	-9.1776	-13.2623		1.20401
PC1 17_atp 10d 01082011_Milz 7 A	CTRL	-9.66006	8.10848		0.992371
PC1 19_atp 10d 01082011_Milz 9 A	CTRL	-6.92039	-1.11806		0.955601
PC1 14_atp 10d 01082011_Milz 4 A	TG	10.9162	-5.2773		1.01832
PC1 15_atp 10d 01082011_Milz 5 A	TG	8.10587	-0.716308		0.945277
PC1 16_atp 10d 01082011_Milz 6 A	TG	10.9763	-4.79369		0.983105
PC1 18_atp 10d 01082011_Milz 8 A	TG	7.32145	9.53909		1.05793
PC1 20_atp 10d 01082011_Milz 10 A	TG	4.13403	3.79629		0.946094
Loading
Variables	Type	Comp 1	Comp 2
SPM 24:3	X	0.0108346	0.0492903
SPM 24:2	X	-0.105199	-0.0113503
SPM 22:2	X	0	0
SPM 24:1	X	-0.103015	-0.00739979
SPM 22:1	X	0.00848561	0.0259535
SPM 20:1	X	0.0989716	0.0322855
SPM 18:1	X	-0.0373677	0.00994408
SPM 16:1	X	0.0055384	-0.0407821
SPM 24:0	X	0.0274151	-0.113639
SPM 22:0	X	0.092011	0.0290939
SPM 20:0	X	0.100752	0.0348685
SPM 18:0	X	0.0466625	0.0868449
SPM 16:0	X	0.0074887	-0.0685315
SPM 15:0	X	0.00744834	0.0826909
SPM 14:0	X	-0.0799854	0.011311
PC 40:6	X	0.0390894	0.103318
PC 38:6	X	-0.0803843	0.0480869
PC 40:5	X	-0.000895888	0.112178
PC 38:5	X	-0.102594	0.0456349
PC 36:5	X	-0.105412	-0.0199185
PC 40:4	X	0.0700478	0.0740737
PC 38:4	X	0.10032	0.0457755
PC 36:4	X	-0.0189297	-0.082008
PC 38:3	X	0.0947355	-0.0182402
PC 36:3	X	-0.00163234	-0.134757
PC 34:3	X	-0.0679172	-0.0755457
PC 38:2	X	0.0776479	-0.034113
PC 36:2	X	0.107909	-0.0296891
PC 34:2	X	0.0588655	-0.102619
PC 32:2	X	-0.10463	0.00785641
PC 38:1	X	0.0425875	0.0360517
PC 36:1	X	0.0890242	0.0838209
PC 34:1	X	-0.0901293	-0.0227484
PC 32:1	X	-0.100781	0.0552375
PC 30:1	X	0	0
PC 36:0	X	0.0933208	0.00214245
PC 34:0	X	0.0809585	0.0361346
PC 32:0	X	-0.0468833	0.109135
PC 30:0	X	-0.106467	0.0275978
PC O 36:5	X	0.050971	-0.109151
PC O 36:4	X	0.0385653	0.0738386
PC O 36:2	X	0.0382195	-0.114009
PC O 34:2	X	0.02548	-0.0647927
PC O 36:1	X	-0.046162	-0.0646729
PC O 34:1	X	-0.070022	0.0652394
PC O 32:1	X	-0.0979526	0.0381178
PC O 30:1	X	0.0499278	-0.0835201
PC O 34:0	X	0.084845	-0.0821957
PC O 32:0	X	0.0776398	0.0649528
PC O 30:0	X	-0.0978579	0.01193
PE 42:7	X	0.0311728	0.0172535
PE 42:6	X	-0.0316738	0.078386
PE 40:6	X	0.0730327	0.0887755
PE 38:6	X	-0.0672675	-0.0911164
PE 42:5	X	-0.0535312	-0.0281727
PE 40:5	X	-0.0689115	0.0024138
PE 38:5	X	-0.0808127	-0.0398937
PE 36:5	X	-0.0910675	-0.0262172
PE 40:4	X	0.0525424	0.108635
PE 38:4	X	0.0145518	0.0167922
PE 36:4	X	-0.102486	-0.0436572
PE 40:3	X	-0.0413769	0.0701144
PE 38:3	X	0.0558857	-0.0200071
PE 36:3	X	-0.00338226	-0.136551
PE 34:3	X	-0.0518694	-0.0934501
PE 38:2	X	0.0667063	-0.0779058
PE 36:2	X	0.0806469	-0.080589
PE 34:2	X	0.0132565	-0.129326
PE 32:2	X	-0.101961	-0.0100674
PE 38:1	X	0.0530842	0.0874854
PE 36:1	X	0.0622209	-0.0155632
PE 34:1	X	-0.0957417	-0.0634157
PE 32:1	X	-0.107976	-0.00173286
PE 34:0	X	-0.0204935	-0.025865
PE 32:0	X	-0.0800608	0.0358247
PLPE 16:0/22:6	X	0.0562202	0.088291
PLPE 18:1/22:6	X	-0.0880296	0.0516272
PLPE 18:0/22:6	X	0.106592	-0.00282542
PLPE 16:0/22:5	X	-0.0902537	-0.0100858
PLPE 18:1/22:5	X	-0.0888423	-0.00387251
PLPE 18:0/22:5	X	-0.000339002	0.00141048
PLPE 16:0/20:5	X	-0.0492774	-0.105413
PLPE 18:1/20:5	X	-0.0425615	-0.0986834
PLPE 18:0/20:5	X	-0.0357261	-0.110081
PLPE 16:0/22:4	X	-0.0579206	0.0864734
PLPE 18:1/22:4	X	-0.0690821	0.0572013
PLPE 18:0/22:4	X	0.104272	-0.00639871
PLPE 16:0/20:4	X	-0.0174952	-0.00138442
PLPE 18:1/20:4	X	-0.0940686	0.0220671
PLPE 18:0/20:4	X	0.0689985	-0.0594172
PLPE 16:0/22:3	X	0.042748	0.0132216
PLPE 18:1/22:3	X	-0.0703185	0.0119141
PLPE 18:0/22:3	X	-0.0333371	-0.028967
PLPE 16:0/20:3	X	-0.00436157	-0.0688361
PLPE 18:1/20:3	X	-0.0619298	-0.0511501
PLPE 18:0/20:3	X	-0.0418843	-0.0721797
PLPE 16:0/18:3	X	0.0816743	-0.0447139
PLPE 18:1/18:3	X	0.0229074	-0.0661424
PLPE 18:0/18:3	X	0.0140786	0.0796799
PLPE 16:0/18:2	X	0.0766889	-0.0663803
PLPE 18:1/18:2	X	0.00320375	-0.106844
PLPE 18:0/18:2	X	0.0489764	-0.0463745
PLPE 16:0/18:1	X	0.0717698	0.023801
PLPE 18:1/18:1	X	-0.0069478	-0.0147434
PLPE 18:0/18:1	X	0.0453854	0.0446712
PLPE 16:0/16:1	X	-0.0763318	0.015462
PLPE 18:1/16:1	X	-0.0497867	0.0381214
PLPE 18:0/16:1	X	0.00837363	0.0183625
PLPE 16:0/18:0	X	-0.0356516	-0.0647586
PLPE 18:1/18:0	X	-0.00584242	-0.00555965
PLPE 18:0/18:0	X	0	0
PLPE 16:0/16:0	X	-0.0337902	-0.103177
PLPE 18:1/16:0	X	-0.0967258	-0.0332462
PLPE 18:0/16:0	X	-0.0571438	-0.111383
PS 40:7	X	0.00121652	-0.107455
PS 42:6	X	0.0351583	-0.00535122
PS 40:6	X	-0.00405976	0.124639
PS 38:6	X	-0.0424133	-0.0160714
PS 42:5	X	-0.0107756	0.0428399
PS 40:5	X	-0.00489593	9.23919e-05
PS 38:5	X	-0.0639673	-0.0403914
PS 40:4	X	0.0630203	0.0298476
PS 38:4	X	-0.0165828	-0.0705423
PS 36:4	X	-0.0834829	-0.0140914
PS 38:3	X	-0.00135917	-0.0291252
PS 36:3	X	-0.0826563	0.0141655
PS 38:2	X	-0.0241755	-0.0252308
PS 36:2	X	0.0709527	-0.0931861
PS 34:2	X	-0.0237493	-0.0584121
PS 38:1	X	0.0394101	0.000611091
PS 36:1	X	-0.0181431	-0.0487375
PS 34:1	X	-0.0421814	-0.0540175
PS 34:0	X	-0.0713898	-0.0805204
PS 32:0	X	-0.103892	-0.02923
PI 40:6	X	-0.0575687	-0.0299833
PI 38:6	X	-0.00884129	-0.0796401
PI 40:5	X	-0.0923996	0.0080371
PI 38:5	X	-0.104011	-0.0311411
PI 40:4	X	0.00815291	-0.0120694
PI 38:4	X	0.0780885	0.0593975
PI 36:4	X	-0.0828651	0.0448175
PI 40:3	X	0	0
PI 38:3	X	-0.0181699	-0.0861887
PI 36:3	X	-0.0449538	0.0106715
PI 34:3	X	-0.0398068	-0.0990768
PI 38:2	X	0.0664418	-0.0107371
PI 36:2	X	0.0779794	-0.0856609
PI 34:2	X	0.0400116	-0.0771897
PI 36:1	X	0.0427605	-0.0434603
PI 34:1	X	-0.0847411	0.0685106
PI 36:0	X	0.0135985	-0.0250175
PI 32:0	X	0.00620107	0.0684539
LPC 22:6	X	-0.038393	0.0125007
LPC 22:5	X	-0.0151821	-0.0601044
LPC 20:5	X	-0.0287144	-0.112874
LPC 22:4	X	-0.0537466	-0.0189029
LPC 20:4	X	-0.0110113	-0.0737127
LPC 20:3	X	-0.0288702	-0.105107
LPC 18:3	X	-0.0245682	-0.112937
LPC 18:2	X	0.00859543	-0.137918
LPC 18:1	X	-0.0332465	-0.0843906
LPC 16:1	X	-0.0924768	-0.0105436
LPC 22:0	X	-0.0183997	0.10358
LPC 20:0	X	0.0297272	0.0698222
LPC 18:0	X	0.0707515	0.0918671
LPC 16:0	X	-0.0457001	0.0667813
LPC 15:0	X	0.0301468	0.0833891
C24:1	X	-0.0832818	0.0296401
C24:0	X	-0.0223624	-0.130689
C23:0	X	-0.0181947	0.0282561
C22:0	X	0.084797	0.0453493
C20:0	X	0.0892631	0.0263987
C18:0	X	0.0339044	0.057911
C16:0	X	0.0401359	0.0116989
d18 1 GluCer 24:1	X	-0.0866574	0.0410666
d18 1 GluCer 24:0	X	0.0326562	-0.0857741
d18 1 GluCer 23:0	X	0.0500881	-0.0246712
d18 1 GluCer 22:0	X	0.104068	0.00471044
d18 1 GluCer 16:0	X	-0.0682281	0.0748824
d18 1 LacCer 24:1	X	-0.101673	0.0303127
d18 1 LacCer 24:0	X	-0.0816655	-0.0499014
d18 1 LacCer 23:0	X	-0.053865	-0.0425474
d18 1 LacCer 22:0	X	0.107524	0.00823882
d18 1 LacCer 16:0	X	0.0860262	-0.0156186
LPA 16 0	X	0.0529566	0.046175
LPA 18 0	X	-0.0589244	-0.0406656
LPA 18 1	X	0.0317559	0.0712623
LPA 18 2	X	0	0
LPA 20 4	X	0	0
BMP 16:0/18:1	X	-0.0717403	0.0853668
BMP 16:0/16:0	X	0	0
BMP 16:1/18:1	X	-0.060187	0.0879588
BMP 18:0/22:6	X	0.0147751	0.0248209
BMP 18:1/22:5	X	-0.0979331	-0.00285506
BMP 18:1/20:4	X	-0.0163862	-0.0255366
BMP 18:1/20:3	X	-0.0870299	0.0382029
BMP 18:1/20:2	X	0.0651664	0.0540492
BMP 18:1/18:1	X	-0.0710798	0.0815734
BMP 18:1/18:0	X	-0.0187392	-0.00633628
BMP 18:2/18:2	X	0.0858297	-0.0588444
BMP 18:2/18:1	X	0.0741911	-0.0329955
BMP 22:6/22:6	X	-0.0339811	-0.0471035
CL 34:2/36:3	X	-0.100973	-0.00191783
CL 34:2/34:2	X	-0.100904	0.00604809
CL 34:3/36:4	X	-0.0877058	0.0854696
CL 34:3/34:3	X	-0.0896267	0.0554626
CL 36:2/36:2	X	0.0129993	-0.130074
CL 36:3/38:6	X	-0.0944004	0.055001
CL 36:3/38:5	X	-0.100571	0.0167439
CL 36:3/38:4	X	0.0847222	-0.0688331
CL 36:3/38:3	X	0.0118003	-0.1124
CL 36:3/36:3	X	-0.0977161	-0.0490356
CL 36:3/36:2	X	-0.0708179	-0.0676981
CL 36:4/38:6	X	-0.0484305	0.121261
CL 36:4/38:5	X	0.0103323	0.104573
CL 36:4/38:4	X	0.0989586	-0.0619923
CL 36:4/36:4	X	0.104704	0.000768708
CL 36:4/36:3	X	-0.0440126	-0.107445
CL 36:4/36:2	X	-0.0571433	0.0399526
CL 36:4/36:1	X	-0.00296413	-0.00742181
LPG 20:4	X	-0.0236556	0.0421635
LPG 18:1	X	-0.0543292	0.0774815
LPG 16:0	X	0.0371519	-0.0601868
PA 38:4	X	-0.0513808	-0.0522708
PA 36:2	X	-0.0437601	0.0139992
PA 36:1	X	0.0195403	0.111965
PA 34:1	X	0.0319388	0.0524183
PA 32:0	X	0.0284212	-0.11819
PG 38:4	X	-0.0131934	0.0525429
PG 36:3	X	-0.0229511	-0.000102897
PG 36:2	X	0.100312	-0.0385666
PG 36:1	X	0.0800452	-0.0318854
PG 34:1	X	-0.0866827	0.0476969
PG 34:0	X	-0.00160404	-0.0602772
PG 32:0	X	-0.0896773	-0.0309702
CE 22:6	X	0.0589122	0.0503728
CE 22:5	X	-0.0192241	-0.120895
CE 20:5	X	-0.057408	-0.0142485
CE 22:4	X	-0.0865535	0.0158778
CE 20:4	X	0.0309221	0.115258
CE 20:3	X	-0.00570005	0.00205132
CE 18:3	X	-0.0117568	0.0228622
CE 20:2	X	0.0278667	-0.0848427
CE 18:2	X	0.0905322	0.00251097
CE 22:1	X	0.0368914	-0.0420877
CE 20:1	X	0.0606047	-0.0762834
CE 18:1	X	-0.0727086	-0.0666607
CE 16:1	X	-0.093387	0.0329075
CE 20:0	X	0.0522734	0.0334669
CE 18:0	X	0.00498885	0.0125372
CE 16:0	X	-0.100715	0.0108043
CE 15:0	X	0.018094	0.0936543
CE 14:0	X	0.00349879	-0.0867021
FC	X	0.0443305	0.0330046

## Sheet: Multibase_Result_Liver
Analytical Report
		Comp 1	Comp 2	Comp 3
	R2	0.504073	0.167099	0.0965376
	R2(cum)	0.504073	0.671172	0.767709
	Eigenvalue	5.04073	1.67099	0.965376
	Q2	0.259759	0.139822	0.121087
	Q2(cum)	0.259759	0.363261	0.440361
Score
Samples	Groups	Comp 1	Comp 2	Comp 3		DmodX
PC1 1_atp 10d 19072011_Leber 1 A	CTRL	-11.2683	-3.05096	-2.56218		0.980723
PC1 2_atp 10d 19072011_Leber 2 A	CTRL	-9.57355	-5.13103	0.141263		1.01641
PC1 3_atp 10d 19072011_Leber 3 A	CTRL	-9.48344	-2.47107	-1.87532		1.10972
PC1 7_atp 10d 19072011_Leber 7 A	CTRL	-4.70356	-8.90909	7.55567		0.974323
PC1 9_atp 10d 19072011_Leber 9 A	CTRL	23.3841	-8.81102	-6.29022		0.956326
PC1 4_atp 10d 19072011_Leber 4 A	TG	2.98443	5.34574	3.51635		0.982228
PC1 5_atp 10d 19072011_Leber 5 A	TG	5.67198	7.98737	-1.02957		0.892798
PC1 6_atp 10d 19072011_Leber 6 A	TG	-9.90137	6.13379	-7.2342		1.047
PC1 8_atp 10d 19072011_Leber 8 A	TG	8.87297	4.30323	6.13633		0.941976
PC1 10_atp 10d 19072011_Leber 10 A	TG	4.01682	4.60304	1.64188		1.07905
Loading
Variables	Type	Comp 1	Comp 2	Comp 3
SPM 24:3	X	-0.0268004	0.0199843	0.0321246
SPM 24:2	X	0.0241605	-0.0818485	0.142561
SPM 22:2	X	0.06653	-0.0756214	-0.093446
SPM 24:1	X	-0.0428852	-0.129054	0.036947
SPM 22:1	X	-0.0302369	-0.104918	0.0966491
SPM 20:1	X	0.0629042	0.0233346	-0.0363221
SPM 18:1	X	-0.0591088	-0.0377457	0.0226985
SPM 16:1	X	-0.00803729	-0.0446987	0.151404
SPM 24:0	X	-0.0228416	0.0880121	-0.125475
SPM 22:0	X	0.0488345	0.118603	0.010384
SPM 20:0	X	0.0703044	-0.0429794	-0.0956145
SPM 18:0	X	-0.0167025	0.127552	-0.0724481
SPM 16:0	X	-0.0545992	-0.102674	-0.0305816
SPM 15:0	X	0.0550771	-0.0298106	0.109742
SPM 14:0	X	0.0820935	-0.00210929	0.0738397
PC 40:6	X	-0.0737811	0.046414	-0.0786604
PC 38:6	X	-0.0848827	-0.0392533	-0.0144137
PC 40:5	X	-0.0813651	0.042811	-0.033292
PC 38:5	X	-0.0820011	-0.053546	-0.00568939
PC 36:5	X	-0.0828524	-0.0508708	0.0160969
PC 40:4	X	-0.020203	0.0758877	0.131765
PC 38:4	X	-0.0855513	0.0247403	-0.0362669
PC 36:4	X	-0.085889	-0.0378708	0.00820175
PC 38:3	X	-0.0664525	-0.00375172	0.053173
PC 36:3	X	-0.0833415	0.0185461	0.0299844
PC 34:3	X	-0.0816813	-0.0124004	0.0284757
PC 38:2	X	0.0786672	0.0304994	0.0636318
PC 36:2	X	0.0080042	0.136782	-0.0593907
PC 34:2	X	-0.0732894	0.0415812	0.0150666
PC 32:2	X	0.045223	-0.0221823	0.12773
PC 38:1	X	0.0886643	0.0189662	0.00313533
PC 36:1	X	0.0891103	0.00884198	-0.0112459
PC 34:1	X	0.0866349	-0.0284821	0.0325428
PC 32:1	X	0.0663914	-0.079407	0.0819468
PC 30:1	X	0.0114283	0.039506	0.0243914
PC 36:0	X	0.0893337	0.00185991	-0.00665225
PC 34:0	X	0.0851462	0.0356744	-0.0131491
PC 32:0	X	0.0887044	-0.0176093	0.00500838
PC 30:0	X	0.0874638	-0.0154706	0.000220015
PC O 36:5	X	-0.0767839	-0.0218774	-0.0910727
PC O 36:4	X	-0.0782578	-0.022291	-0.0877073
PC O 36:2	X	0.0817069	0.0317492	0.0473156
PC O 34:2	X	-0.0773888	-0.0109298	-0.0861855
PC O 36:1	X	0.0725766	0.0242804	0.1067
PC O 34:1	X	-0.0754525	-0.0613559	-0.0464814
PC O 32:1	X	-0.0680033	-0.0471191	-0.0106084
PC O 30:1	X	0.0832318	0.0288764	0.0551658
PC O 34:0	X	-0.0402309	0.000830246	-0.108539
PC O 32:0	X	-0.0727555	-0.0151841	-0.103452
PC O 30:0	X	0.0644008	0.0246686	0.024639
PE 42:7	X	0.0834403	-0.0148455	-0.0435814
PE 42:6	X	0.0817366	0.0425941	-0.000587669
PE 40:6	X	-0.017758	0.144149	-0.0449364
PE 38:6	X	-0.08618	-0.0159189	0.0424174
PE 42:5	X	0.0508625	0.052583	0.114843
PE 40:5	X	-0.0340957	0.0200455	-0.0649667
PE 38:5	X	-0.0807565	-0.0420143	0.0444975
PE 36:5	X	-0.0455068	-0.108423	0.0889964
PE 40:4	X	0.0513867	-0.105454	-0.0342487
PE 38:4	X	-0.0726297	-0.0798416	0.0157925
PE 36:4	X	-0.073666	-0.0630949	0.0717937
PE 40:3	X	0.0882978	0.0033317	0.0339786
PE 38:3	X	0.0745868	0.00875326	0.0732044
PE 36:3	X	0.0159861	0.0983552	0.0797608
PE 34:3	X	0.080851	-0.0640378	-0.00619629
PE 38:2	X	0.0877527	-0.0196321	-0.0259264
PE 36:2	X	0.0849078	0.0452279	-0.0293762
PE 34:2	X	0.0855449	-0.0417277	-0.0161979
PE 32:2	X	0.0830228	-0.0506307	-0.0226374
PE 38:1	X	0.0856225	-0.0279701	-0.0419928
PE 36:1	X	0.0875194	-0.0179737	-0.0334255
PE 34:1	X	0.0845171	-0.0456352	-0.0200028
PE 32:1	X	0.0798556	-0.0647121	0.00921449
PE 34:0	X	0.0855187	-0.0223807	-0.0232926
PE 32:0	X	0.0852674	-0.0413965	-0.0102925
PLPE 16:0/22:6	X	-0.0795538	0.0516682	-0.0213478
PLPE 18:1/22:6	X	0.0468497	-0.0254562	-0.111241
PLPE 18:0/22:6	X	-0.0656223	0.0358089	0.0816375
PLPE 16:0/22:5	X	-0.0752174	-0.0494118	-0.0292159
PLPE 18:1/22:5	X	0.0523842	-0.0636154	0.0275473
PLPE 18:0/22:5	X	0.0524096	0.0208175	-0.127345
PLPE 16:0/20:5	X	0.0408266	-0.0772854	-0.0450607
PLPE 18:1/20:5	X	0.0879968	0.00373002	0.00994127
PLPE 18:0/20:5	X	0.0550257	-0.059019	-0.054169
PLPE 16:0/22:4	X	-0.0682683	0.0302663	0.101032
PLPE 18:1/22:4	X	0.0699005	-0.0776204	-0.0341407
PLPE 18:0/22:4	X	-0.072542	0.0852833	0.0242488
PLPE 16:0/20:4	X	-0.0871633	-0.0193899	0.00481021
PLPE 18:1/20:4	X	-0.0636411	-0.0660801	-0.0352127
PLPE 18:0/20:4	X	-0.0779696	0.0331162	-0.00429404
PLPE 16:0/22:3	X	0.0628027	-0.0780075	-0.0467469
PLPE 18:1/22:3	X	-0.0295755	0.0170271	-0.0181492
PLPE 18:0/22:3	X	-0.00448824	0.0130184	0.13723
PLPE 16:0/20:3	X	-0.0067357	0.101386	0.136531
PLPE 18:1/20:3	X	0.0154421	0.0443019	0.090034
PLPE 18:0/20:3	X	-0.0112174	0.0816973	0.0233087
PLPE 16:0/18:3	X	0.075405	-0.0474445	-0.00437961
PLPE 18:1/18:3	X	0.0631583	-0.0353934	-0.0336487
PLPE 18:0/18:3	X	0.0176305	0.0655497	0.0886851
PLPE 16:0/18:2	X	0.0581014	0.0348619	0.00549654
PLPE 18:1/18:2	X	-0.0284833	0.0911761	0.00698074
PLPE 18:0/18:2	X	0.0536839	0.0780662	0.00632237
PLPE 16:0/18:1	X	0.0808516	0.0401112	0.0547708
PLPE 18:1/18:1	X	0.0529127	-0.0592583	-0.0399266
PLPE 18:0/18:1	X	0.0871052	0.00802286	-0.0129871
PLPE 16:0/16:1	X	0.0889656	0.00433863	0.0207218
PLPE 18:1/16:1	X	0.0559371	-0.076832	-0.0796152
PLPE 18:0/16:1	X	0.0676701	-0.0158539	-0.0385277
PLPE 16:0/18:0	X	0.0118899	0.0447642	0.0573307
PLPE 18:1/18:0	X	0.00849102	0.0458804	0.0522381
PLPE 18:0/18:0	X	-0.0320596	-0.0261852	-0.0380632
PLPE 16:0/16:0	X	0.0871362	0.0116448	0.0142426
PLPE 18:1/16:0	X	0.0648171	-0.0346169	-0.0663909
PLPE 18:0/16:0	X	0.0802108	-0.0286678	-0.0638846
PS 40:7	X	0.0863645	-0.0351652	-0.0174181
PS 42:6	X	0	0	0
PS 40:6	X	-0.0629591	0.0972078	-0.0496764
PS 38:6	X	-0.0823007	-0.0310475	0.0611567
PS 42:5	X	0	0	0
PS 40:5	X	-0.057634	0.0653909	0.0887697
PS 38:5	X	-0.0580265	-0.0992864	0.0480752
PS 40:4	X	-0.0755249	0.00289752	0.00462911
PS 38:4	X	-0.0829877	-0.0228506	0.0520185
PS 36:4	X	-0.0747384	-0.0593815	0.0744954
PS 38:3	X	0.0151395	-0.0900088	-0.0478802
PS 36:3	X	0	0	0
PS 38:2	X	0	0	0
PS 36:2	X	0.0852762	-0.00305519	-0.00109506
PS 34:2	X	0	0	0
PS 38:1	X	0	0	0
PS 36:1	X	0.0860364	-0.039477	-0.0248529
PS 34:1	X	-0.0440764	-0.0486772	-0.0322961
PS 34:0	X	0	0	0
PS 32:0	X	0	0	0
PI 40:6	X	-0.0603973	-0.0859142	0.0744881
PI 38:6	X	-0.071456	-0.0407341	0.0819765
PI 40:5	X	-0.0489881	-0.0899213	0.0490457
PI 38:5	X	-0.0812288	-0.0465666	0.0279967
PI 40:4	X	0.0268647	-0.0692606	0.109566
PI 38:4	X	-0.0384984	0.124386	-0.0748845
PI 36:4	X	-0.0692873	-0.0635202	0.0362937
PI 40:3	X	0.0817001	-0.0377579	0.00393302
PI 38:3	X	0.0384026	-0.120042	0.0629142
PI 36:3	X	-0.0171071	-0.079049	0.141489
PI 34:3	X	0.0170245	0.0572511	0.162462
PI 38:2	X	0.0812501	0.0280624	0.024753
PI 36:2	X	0.0851135	-0.026008	0.0134545
PI 34:2	X	0.0608315	-0.10243	0.0339031
PI 36:1	X	0.0858113	0.013575	0.0206821
PI 34:1	X	0.079346	-0.0660005	-0.0315297
PI 36:0	X	0.0853879	-0.0108131	-0.041433
PI 32:0	X	0.0852998	-0.0271543	-0.0132293
LPC 22:6	X	-0.0796247	-0.0387712	-0.0720165
LPC 22:5	X	-0.071007	-0.0479059	-0.0853225
LPC 20:5	X	0.0688318	0.00284163	0.00993106
LPC 22:4	X	0.0366806	-0.0348721	-0.113703
LPC 20:4	X	-0.0827461	-0.0473098	-0.0482177
LPC 20:3	X	-0.0703249	-0.0878495	0.0163999
LPC 18:3	X	-0.0701123	-0.021662	-0.0613872
LPC 18:2	X	-0.0811734	0.00107981	-0.0748101
LPC 18:1	X	-0.044415	0.0112401	0.110312
LPC 16:1	X	-0.0284845	-0.0883137	0.133331
LPC 22:0	X	0.0849364	-0.00494767	0.0460224
LPC 20:0	X	0.0876014	0.0235495	0.0176996
LPC 18:0	X	0.0518069	0.116283	-0.0376156
LPC 16:0	X	0.0730211	-0.0350028	0.100148
LPC 15:0	X	0.0721321	-0.0190556	-0.0190691
C24:1	X	-0.02966	-0.124378	0.0131652
C24:0	X	-0.0221559	0.098895	-0.105245
C23:0	X	-0.0169912	0.0341003	-0.0557999
C22:0	X	0.0544907	0.107538	0.0325327
C20:0	X	0.0109079	0.0672866	0.064429
C18:0	X	0.0205122	0.0899978	0.0488582
C16:0	X	-0.0277004	-0.130288	0.0294801
d18 1 GluCer 24:1	X	-0.0317407	-0.135956	0.017862
d18 1 GluCer 24:0	X	-0.0253791	0.0451388	-0.143125
d18 1 GluCer 23:0	X	-0.0256696	0.0246744	-0.0232526
d18 1 GluCer 22:0	X	0.031969	0.110385	0.0866864
d18 1 GluCer 16:0	X	-0.00656735	-0.118149	-0.123655
d18 1 LacCer 24:1	X	-0.0213745	-0.11442	-0.00704015
d18 1 LacCer 24:0	X	-0.0159862	-0.0111524	-0.0269636
d18 1 LacCer 23:0	X	-0.0157788	0.0273005	0.13587
d18 1 LacCer 22:0	X	0.0212367	0.134555	0.0544264
d18 1 LacCer 16:0	X	0.00241513	-0.076288	-0.0983412
LPA 16 0	X	0.0540867	-0.0551988	0.0838033
LPA 18 0	X	0.0619326	0.088304	-0.0152192
LPA 18 1	X	-0.0571478	0.0620113	-0.027696
LPA 18 2	X	-0.07363	-0.0232924	-0.0655416
LPA 20 4	X	-0.0475736	-0.0733031	0.0136481
BMP 16:0/18:1	X	0.0074275	0.106059	0.126219
BMP 16:0/16:0	X	0	0	0
BMP 16:1/18:1	X	0.0436911	-0.0921327	0.00590202
BMP 18:0/22:6	X	-0.0320596	-0.0261852	-0.0380632
BMP 18:1/22:5	X	-0.0775344	-0.0581265	-0.0546213
BMP 18:1/20:4	X	-0.0732665	-0.031509	0.0160089
BMP 18:1/20:3	X	-0.0739863	-0.0466613	-0.0650473
BMP 18:1/20:2	X	-0.0281704	0.0526439	-0.10747
BMP 18:1/18:1	X	0.0847932	-0.0414691	-0.0142241
BMP 18:1/18:0	X	0.0173928	0.0221597	-0.0457288
BMP 18:2/18:2	X	-0.072083	0.0674788	0.0160374
BMP 18:2/18:1	X	-0.0215076	0.100071	0.0624373
BMP 22:6/22:6	X	-0.0671365	-0.0286927	-0.0931572
CL 34:2/36:3	X	0.066207	-0.0874469	-0.0702938
CL 34:2/34:2	X	0.0689327	-0.0772991	-0.0777572
CL 34:3/36:4	X	-0.0287415	-0.133066	0.0748493
CL 34:3/34:3	X	-0.0447991	-0.0927895	0.111334
CL 36:2/36:2	X	0.072537	-0.0565801	-0.0802558
CL 36:3/38:6	X	-0.0843353	-0.0253488	0.026689
CL 36:3/38:5	X	-0.028525	-0.120367	-0.030473
CL 36:3/38:4	X	0.0555323	0.0986496	-0.0479555
CL 36:3/38:3	X	0.0758358	-0.00735172	-0.0508338
CL 36:3/36:3	X	0.0713963	-0.0720187	-0.0629651
CL 36:3/36:2	X	0.0701555	-0.0630611	-0.0833441
CL 36:4/38:6	X	-0.080035	-0.0101334	-0.0228783
CL 36:4/38:5	X	-0.0741519	-0.0697699	0.0342279
CL 36:4/38:4	X	0.00513447	0.151918	-0.00524773
CL 36:4/36:4	X	-0.0656201	0.0918198	0.047338
CL 36:4/36:3	X	-0.0275318	0.0590082	0.167696
CL 36:4/36:2	X	0.0458094	-0.0929564	-0.0995724
CL 36:4/36:1	X	0.0734762	-0.0727804	-0.0538891
LPG 20:4	X	-0.0269814	-0.0212082	-0.0278594
LPG 18:1	X	0.0387453	-0.0105235	0.0818586
LPG 16:0	X	-0.0306125	0.018615	-0.0751962
PA 38:4	X	-0.0858081	-0.0252428	-0.00134941
PA 36:2	X	0.046079	0.120656	-0.0282132
PA 36:1	X	0.0870321	-0.0108872	0.0125333
PA 34:1	X	0.0691342	-0.0733231	0.0311955
PA 32:0	X	0.0354434	-0.0950663	-0.00543432
PG 38:4	X	-0.0764165	-0.00107374	-0.0434469
PG 36:3	X	-0.0755776	-0.0148503	-0.0127999
PG 36:2	X	-0.0279274	0.125001	-0.0841976
PG 36:1	X	0.0488302	0.106661	-0.0849059
PG 34:1	X	0.0312168	-0.119745	0.0875259
PG 34:0	X	0.0396728	0.0883816	0.0434771
PG 32:0	X	-0.00265447	-0.100437	0.0548605
CE 22:6	X	-0.0768552	0.0156986	-0.0584978
CE 22:5	X	0.0388944	0.0835483	-0.0147537
CE 20:5	X	-0.0456283	0.0316038	-0.0710336
CE 22:4	X	0.087572	-0.0153736	-0.0314587
CE 20:4	X	-0.0810569	0.0244204	-0.0326687
CE 20:3	X	0.0177077	-0.0559322	-0.0724975
CE 18:3	X	-0.074335	0.034412	-0.0215255
CE 20:2	X	0.0793541	-0.0033995	0.0256241
CE 18:2	X	-0.0796182	0.0549722	-0.0189216
CE 22:1	X	0.0699554	0.0303062	0.0423894
CE 20:1	X	0.0854639	0.0109374	0.0225275
CE 18:1	X	0.072754	-0.0394595	0.032049
CE 16:1	X	0.0206853	-0.114344	0.110428
CE 20:0	X	0.0837727	0.0107617	-0.0197792
CE 18:0	X	0.0715951	-0.00095134	-0.101491
CE 16:0	X	0.0844639	-0.00537512	-0.00744453
CE 15:0	X	0.0736369	0.0197508	-0.0610858
CE 14:0	X	0.0561591	0.00415813	-0.0206365
FC	X	-0.0794289	-0.017066	-0.0422062
