# Supplementary material for: Lipidomic and metabolic changes in the P4-type ATPase ATP10D deficient C57BL/6J wild type mice upon rescue of ATP10D function
Source: PLoS One. 2017 May 25;12(5):e0178368. doi: 10.1371/journal.pone.0178368 (PMC5444826; doi:10.1371/journal.pone.0178368)
Supplement: S2 Table — (XLSX) [file pone.0178368.s004.xlsx]

## Sheet: Tabelle1
Symbol	Description	CTRL mean signal	TG mean signal	Foldchange array	Obesity	Lipodystrophy	Overweight	Obesity	Overnutrition	Fold change TaqMan
Agpat9	1-acylglycerol-3-phosphate O-acyltransferase 9; a microsomal acyl-CoA:glycerol-3-phosphate acyltransferase acting in triacylglycerol synthesis	115.105	353.995	3.43426	x		x	x	x	2,7
Apobec1	Apolipoprotein B editing complex 1; a cytidine deaminase that plays a role in apolipoprotein B mRNA editing and lipid metabolism; human APOBEC1 is associated with neurofibroma and colon neoplasms	513.121	1250.58	2.62079	x		x	x	x	not significant
Asns	Asparagine synthase; an aspartate-ammonia ligase that is involved in asparagine biosynthesis; cellular response to stress and glucose starvation; may act in regulation of cell proliferation; human ASNS is associated with several neoplasms	574.834	2191.24	5.42642	x		x	x	x	not determined
Atp10d	ATPase class V type 10D; member of the P type ATPase family; gene mutation may be associated with the fat-prone phenotype of the C57BL/6 strain; and gene maps within a QTL associated with HDL-cholesterol levels	32.0349	124.42	3.86375	x		x	x	x	3.33
Car8	Carbonic anhydrase VIII; regulates synaptic structure and activity and excitatory postsynaptic membrane potential; involved in regulation of cell proliferation; human CA8 is associated with paraneoplastic cerebellar degeneration	205.146	82.4186	-2.92817	x		x	x	x	not determined
Ccrn4l	CCR4 carbon catabolite repression 4-like; a putative DNA binding protein; plays a role in circadian rhythm; glucose homeostasis; and regulation of lipid metabolic process	816.51	370.733	-2.18859	x		x	x	x	not determined
Cidec	Cell death-inducing DFFA-like effector c; inhibits lipid catabolism; regulates fatty acid oxidation; may play a role in the fat cell differentiation; human CIDE-3 is associated with obesity and several tumors	367.66	1359.35	3.53081	x	x	x	x	x	2.96
Col5a3	Collagen type V alpha 3; a putative structural constituent of extracellular matrix that acts in organ morphogenesis; may play a role in collagen fibril organization and regulation of ossification	959.142	217.839	-3.78423	x		x	x	x	not determined
Cps1	carbamoyl-phosphate synthetase 1	5427.6	14106.5	2.94854	x		x	x	x	not determined
Cxcl9	Chemokine C-X-C motif ligand 9; acts in chemotaxis; defense response; and cell adhesion; human CXCL9 is associated with dermatomyositis; Hodgkin and Graves disease; hepatitis C; leukemia; autoimmune thyroiditis; multiple sclerosis; and arteriosclerosis	128.626	57.3914	-2.18859	x		x	x	x	not determined
Esm1	Endothelial cell-specific molecule 1; acts in leukocyte adhesion; regulates cell proliferation; may be involved vasculogenesis and T cell activation; human ESM1 is associated with obesity; renal clear cell carcinoma; and lung neoplasms	146.08	31.1495	-2.92817	x		x	x	x	not determined
Fgf21	Fibroblast growth factor 21; plays a role in MAPKKK cascade; glucose import; and calcium ion homeostasis; regulates lipid and glucose metabolism; human FGF21 is associated with obesity; type 2 diabetes mellitus; and anorexia nervosa	519.336	1531.9	3.11666	x	x	x	x	x	2.56
Glb1	Galactosidase beta 1; involved in carbohydrate metabolism; central nervous system development; and ganglioside catabolism; mutations in the human GLB1 gene are associated with GM1-gangliosidosis and Morquio syndrome type B	110.72	53.7711	-2.02792	x		x	x	x	not determined
Insig2	Insulin induced gene 2; a putative integral membrane protein that inhibits apoptosis; regulates adipocyte metabolism and body weight; human INSIG2 is associated with obesity and colon cancer	643.795	1658.43	2.9897	x		x	x	x	not significant
Lgals1	Lectin galactose binding soluble 1; an RNA splicing factor that acts in activation of Ras GTPase activity and regulation of cell proliferation; human LGALS1 is upregulated in amyotrophic lateral sclerosis; HIV infections; and several neoplasms	1158.26	394.179	-2.82843	x		x	x	x	not determined
Lpin1	Lipin 1; a phosphatidate phosphatase that regulates adipocyte differentiation; triacylglyceride secretion; and gluconeogenesis; human LPIN1 is associated with metabolic syndrome X; type II diabetes; myoglobinuria; lipodystrophy; HIV infection; and obesity	1298.08	2686.2	2.17347	x	x	x	x	x	not significant
Mc1r	Melanocortin 1 receptor; a melanocyte stimulating hormone receptor that acts in G protein signaling coupled to cyclic nucleotide second messenger and regulation of cell proliferation; human MC1R is associated with various types of skin neoplasms	137.241	357.815	3.01049	x		x	x	x	not determined
Pdk4	Pyruvate dehydrogenase kinase 4; modulates gluconeogenesis; glucose homeostasis; and fatty acid oxidation; human PDK4 is upregulated in type-2 diabetes	723.149	3216.68	4.50023	x		x	x	x	not determined
Pttg1	Pituitary tumor-transforming 1; a transcriptional activator that acts in glucose homeostasis; cell cycle regulation; angiogenesis; and spleen development; genetic knockout causes diabetes; human PTTG1 is associated with several cancers	3553.53	1050.13	-4.22807	x	x	x	x	x	not determined
Ren1	Renin 1 structural; plays a role in blood pressure regulation and hormone processing; human REN is associated with heart and kidney failure; rheumatoid arthritis; hypertension; and several syndromes; metabolic disorders; and neoplasms	10.569	263.937	102.537	x	x	x	x	x	not determined
S1pr1	Endothelial differentiation sphingolipid G protein-coupled receptor 1; induces T-cell homeostatic proliferation; angiogenesis; and cell migration; plays a role in the blood vessel development; humoral immune response; leukocyte and lymphocyte chemotaxis	180.089	84.5127	-2.14355	x		x	x	x	not determined
Scd1	Stearoyl-Coenzyme A desaturase 1; acts in fatty acid oxidation and unsaturated fatty acid biosynthetic process; regulates cell proliferation; glucose uptake; and protein phosphorylation; human SCD is associated with several neoplasms	4277.66	1021.69	-4.08405	x	x	x	x	x	-3.8
Slc10a2	Solute carrier family 10 member 2; a sodium-bile acid symporter that regulates cholesterol absorption and excretion; human SLC10A2 is associated with Crohn disease; cholestasis; and hypertriglyceridemia	652.072	1613.07	2.56685	x		x	x	x	not determined
Slc25a10	Solute carrier family 25 member 10; a putative dicarboxylic acid transporter that plays a role in G protein-coupled receptor protein signaling and lipid accumulation; regulates insulin sensitivity; corresponding gene is overexpressed in obese mouse model	4640.68	2177.45	-2.17347	x		x	x	x	not determined
Srebf1	Sterol regulatory element binding transcription factor 1; a transcription regulator that regulates feeding behavior and lipid metabolism; human SREBF1 is associated with diabetes mellitus type II; obesity; HIV infections; and prostatic neoplasms	1390.98	603.703	-2.32947	x	x	x	x	x	not significant
Sult1e1	Sulfotransferase family 1E member 1; an estrone sulfotransferase; mediates female pregnancy; ovulation; reproduction; and steroid metabolism; may mediate spermatogenesis; human SULT1E1 is associated with breast cancer and polycystic ovarian syndrome	18.2928	108.838	4.19887	x		x	x	x	not determined
Trem2	Triggering receptor expressed on myeloid cells 2; mediates nitric oxide biosynthesis and innate immune response; promotes macrophage activation; human TREM2 is associated with polycystic lipomembranous osteodysplasia with sclerosing leukoencephalopathy	143.772	63.8797	-2.36199		x				not determined
Vegfc	Vascular endothelial growth factor C; plays a role in angiogenesis; cell motion; and cell proliferation; human VEGFC is associated with various types of neoplasms	81.4776	247.314	3.05252	x		x	x	x	not determined
1110034G24Rik	Protein of unknown function; has high similarity to uncharacterized human C20orf196	288.474	750.524	2.75108						not determined
1600002H07Rik	Protein of unknown function; has high similarity to uncharacterized human C16orf59	1364.91	627.652	-2.17347						not determined
1700011H14Rik	Protein of unknown function; has high similarity to uncharacterized human C14orf105	116.105	55.6828	-2.04202						not determined
1810037I17Rik	Protein of unknown function	94.0248	512.889	5.46416						not determined
2010204K13Rik	miscRNA	69.4301	140.703	2.01391						not determined
2210016H18Rik	Protein of unknown function	141.789	316.636	2.21914						not determined
4632415L05Rik	RRS1 ribosome biogenesis regulator homolog pseudogene	156.615	356.49	2.26577						not determined
4732419C18Rik	miscRNA	100.336	252.938	2.54912						not determined
5033411D12Rik	high similarity to human C7orf10	213.951	89.8533	-2.32947						not determined
5430435G22Rik	Protein with strong similarity to RAB7B member RAS oncogene family (human RAB7B); which is a small GTPase that plays a role in monocytic differentiation; contains a Ras family domain	431.427	186.823	-2.31338						not determined
6030422H21Rik	Protein of unknown function	617.484	1846.54	3.31728						not determined
9530039L23Rik	Protein of unknown function	385.157	867.36	2.69447						not determined
Abhd1	Abhydrolase domain containing 1; regulates oxygen production by the NADPH oxidase	302.255	4294.19	6.23332						not determined
Abtb2	Protein with high similarity to human BTBD11; which is a retinoic acid induced protein that may play a role in embryonic development; contains three ankyrin repeats and a BTB (BR-C; ttk and bab) or POZ (Pox virus and zinc finger) domain	285.977	716.931	2.34567						not determined
Agxt2l1	Protein with high similarity to C. elegans T01B11.2; which is involved in embryogenesis; contains an aminotransferase class-III domain	2922.81	1351.94	-10.3388						not determined
Akr1c19	Protein with high similarity to aldo-keto reductase family 1 member C13 (mouse Akr1c13); which is an aldo-keto reductase that may detoxify xenobiotics; contains an aldo-keto reductase family domain	4515.14	1946.51	-2.47942						not determined
Anapc11	Protein with high similarity to component of the APC_cyclosome complex (S. pombe Apc11p); which is a ubiquitin-protein ligase	9.02379	115.902	14.0257						not determined
Apol7a	Member of the apolipoprotein L family; which act in cholesterol transport; has low similarity to apolipoprotein L (human APOL1); which is a component of large human APOA1-containing high density lipoproteins and may act in lipid transport and metabolism	2117.54	851.74	-2.2974						not determined
Apol7c	Member of the apolipoprotein L family; which are important for cholesterol transport; has moderate similarity to apolipoprotein L (human APOL1); which is a high density lipoprotein component and is associated with schizophrenia upon upregulation	1209.98	485.676	-4.43828						not determined
Asap3	Protein with strong similarity to human DDEFL1; which is a phosphoinositide binding protein that regulates cell proliferation and is associated with hepatocellular carcinomas upon gene upregulation; contains two ankyrin repeats	61.8828	129.972	2.05623						not determined
Atg16l2	autophagy related 16 like 2 (S. cerevisiae)	75.9924	204.14	2.58471						not determined
B3galnt1	UDP-GalNAcbetaGlcNAc beta 1; 3-galactosaminyltransferase polypeptide 1; involved in embryonic development; may play a role in cell-cell adhesion and oogenesis; human B3GALNT1 is associated with brain neoplasms	31.1943	148.589	4.95883						not determined
BC057022	Protein of unknown function; has strong similarity to uncharacterized human C12orf34	227.399	581.095	2.47942						not determined
Btbd9	Protein with moderate similarity to C. elegans C05C8.6; which plays a role in meiosis; embryonic development ending in birth or egg hatching; and nematode larval development	15.5169	136.96	10.6295						not determined
Bud13	Protein with low similarity to C. elegans R08D7.1; which is essential for embryogenesis and may also function in germ line meiosis	505.008	117.83	-3.41054						not determined
C8a	Complement component 8 alpha polypeptide; a putative component of membrane-attack complex; may play a role in complement activation and innate immune response; expressed in liver	11175.9	4906.28	-2.23457						not determined
Cabyr	Calcium-binding tyrosine-(Y)-phosphorylation regulated; may play a role in sperm capacitation and sperm motility	1136.73	142.95	-5.1337						not determined
Camk2b	Calcium calmodulin-dependent protein kinase II beta; may play role in learning and behavior; human CAMK2B is associated with schizophrenia and tumor	249.44	97.6311	-2.54912						not determined
Cbx5	Chromobox homolog 5; a transcriptional corepressor that is involved in chromatin silencing and chromosome organization; human CBX5 is associated with breast neoplasm	164.42	434.117	2.80889						not determined
Cep110	Centrosomal protein 110; a centrosomal protein that is involved in mitosis; may play a role in centrosome cycle; human CEP110 is associated with myeloproliferative disorder	201.603	525.893	2.51403						not determined
Cgref1	Protein with strong similarity to cell growth regulatory with EF-hand domain 1 (rat Cgref1); which inhibits cell proliferation; contains two EF hand domains; which are found in signaling; buffering or transport proteins	143.562	722.154	4.69134						not determined
Chac1	Protein with strong similarity to cation transport regulator homolog 1 (human CHAC1); which exhibits expression in aortic endothelial cell cultures that is regulated by oxidized phospholipids; member of the ChaC-like protein family	203.505	539.909	2.78949						not determined
Col20a1	Member of the thrombospondin N-terminal -like domain containing family; contains three fibronectin type III domains and two collagen triple helix repeats; has a region of low similarity to a region of human COL9A1	47.1165	165.832	3.78423						not determined
Cox6b2	Cytochrome c oxidase subunit VIb polypeptide 2; may play a role in aerobic respiration and sperm motility	66.9702	187.44	2.8481						not determined
Cyb561	Cytochrome b-561; a ferric reductase that may play a role in generation of precursor metabolites and energy	124.481	42.3337	-2.44528						not determined
Cyp2c38	Cytochrome P450 family 2 subfamily c polypeptide 38; an arachidonic acid 11; 12-epoxygenase and a steroid hydroxylase that plays a role in progesterone metabolic process; involved in response to hormone stimulus and starvation	51.9388	359.266	8.33973						not determined
Ddah1	Protein with very strong similarity to rat Ddah1; which is a catalytic enzyme that regulates asymmetric dimethylarginine proteolysis and nitric oxide biosynthetic process	190.046	69.8756	-3.18215						not determined
Defb19	Testis specific beta defensin-like; a testis specific protein that may be involved in sex differentiation	222.458	545.613	2.63902						not determined
Dopey2	Member of the Dopey N-terminal domain containing family; has weak similarity to C. elegans pad-1; which is involved in embryogenesis; gametogenesis; and regulation of growth rate	1130.35	558.452	-2.02792						not determined
Dsg2	Desmoglein 2; acts in cell adhesion and proliferation; induction of apoptosis; and in utero embryonic development; induced overexpression causes epidermal hyperplasia; human DSG2 is associated with arrhythmogenic ventricular cardiomyopathy	200.393	81.3042	-2.05623						not determined
E430024C06Rik	WITHDRAWN	7786.39	15684.8	2.01391						not determined
Eif4ebp3	Eukaryotic translation initiation factor 4E binding protein 3; a translation repressor that may repress Eif43-dependent translation	1306.33	2853.39	2.14355						not determined
Fam89a	Protein with high similarity to mammary tumor virus receptor 2 (mouse Mtvr2); which binds Sloan-Kettering viral oncogene (Ski) and blocks TGF-beta signaling by inhibiting the nuclear translocation of Smad2	101.945	405.513	4.34694						not determined
Fkbp5	FK506-binding protein 5; a peptidylprolyl cis-trans isomerase that inhibits calcineurin phosphatase activity; acts in steroid receptor signaling; human FKBP5 is associated with prostate cancer and idiopathic myelofibrosis megakaryocytes	448.149	1053.37	2.58471						not determined
Fxyd6	FXYD domain-containing ion transport regulator 6; a putative ion channel that acts in the regulation of ATPase activity and homeostatic process; human FXYD6 is associated with susceptibility to schizophrenia	112.23	326.848	2.75108						not determined
Galnt14	Protein with strong similarity to UDP-N-acetyl-alpha-D-galactosamine:polypeptide N-acetylgalactosaminyltransferase 14 (human GALNT14); member of the glycosyl transferase family 2; contains three QXW (ricin B) lectin repeats; which may bind simple sugars	32.3689	104.372	4.11246						not determined
Gclc	Glutamate-cysteine ligase catalytic subunit; acts in glutathione biosynthesis and mesoderm development; involved in response to oxidative stress; radiation; and toxin; human GCLC is associated with anemia and colorectal and various other neoplasms	1559.53	731.23	-2.14355						not determined
Gpc1	Glypican 1; a syndecan binding protein that plays a role in cell cycle arrest and regulation of angiogenesis; human GPC1 is associated with astrocytoma; oligodendroglioma; Albright hereditary osteodystrophy like syndrome; and ovarian neoplasms	989.072	338.868	-2.90794						not determined
H2-Bl	Histocompatibility 2 blastocyst; a major histocompatibility complex class Ib molecule that is involved in protection from natural killer cell mediated cytotoxicity; expressed at the blastocyst stage and in the placenta	56.2389	657.286	13.9288						not determined
Hamp2	hepcidin antimicrobial peptide 2	1653.33	288.767	-5.6962						not determined
Hilpda	hypoxia inducible lipid droplet associated	72.5978	182.532	2.80889						not determined
Inmt	Thioether S-methyltransferase; transfers methyl group from S-adenosylmethionine to sulfur; selenium; or tellurium atoms of organic compounds; involved in selenium detoxification; overexpressed in chemically induced lung carcinoma	12515.7	3827.34	-4.25748						not determined
Itga9	Integrin alpha 9; may play a role in integrin mediated signaling pathway; lymph node development; and wound healing; human ITGA9 is associated with lung cancer	89.2985	453.043	5.06303						not determined
Mcm6	Minichromosome maintenance deficient 6; an ATP-dependent DNA helicase that plays a role in DNA replication initiation and protein hetero-oligomerization; human MCM6 is upregulated in mantle cell lymphoma	293.722	136.747	-2.14355						not determined
Mpped1	Protein containing a calcineurin-like phosphoesterase domain; has very strong similarity to uncharacterized human MPPED1	61.188	167.926	2.65737						not determined
Myom1	Myomesin 1; a putative structural constituent of muscle that binds to beta-integrin subunits; regulates cell shape	54.0209	611.502	12.295						not determined
Myom2	Myomesin 2; a putative structural constituent of muscle that may play a role in muscle contraction	3.02235	1343.3	464.65						not determined
N4bp1	NEDD4 binding protein 1	127.772	290.449	2.53151						not determined
Olfr1215	Protein with high similarity to olfactory receptor 4 cluster gene 3 (mouse Olfr154); which is a GPCR that binds odorants and signals through intracellular calcium; member of the rhodopsin family of G protein-coupled receptors (GPCR)	40.9254	175.324	4.28709						not determined
Olfr166	Protein with high similarity to olfactory receptor 17 (mouse Olfr17); which may contribute to olfaction and to establishing a sensory topographic map in the olfactory bulb; member of the rhodopsin family of G protein-coupled receptors (GPCR)	568.666	1455	2.8481						not determined
Pde4b	Phosphodiesterase 4B a cAMP-specific; acts in cAMP catabolism; learning or memory; intracellular and lipopolysaccharide-mediated signaling pathway; regulates tumor necrosis factor production and neurogenesis; human PDE4B is downregulated in autism	108.079	46.4942	-3.53081						not determined
Pde6h	Phosphodiesterase 6H cGMP-specific cone gamma; a putative gamma inhibitory subunit of the type 6 retinal cGMP phosphodiesterase; regulates mitogenic signaling from both receptor tyrosine kinase and GPCRs leading to activation of MAP kinases	43.4777	143.415	6.9163						not determined
Plcxd2	Synthetic high osmolarity-sensitive 1 (by homology to C. albicans Sho1p); a predicted osmosensor in the HOG1 MAP kinase high-osmolarity signal transduction pathway	44.4214	179.529	4.37718						not determined
Pls3	Plastin 3; an apical plasma membrane protein that may play a role in differentiation of intestinal epithelium and formation of intestinal villi; human PLS3 is associated with sezary syndrome and systemic lupus erythematosus	1631.59	742.912	-2.20381						not determined
Plxnb1	Plexin B1; binds to plexin A1; plays a role in cell surface receptor linked signal transduction and regulation of morphogenesis of branching structure during kidney development; human PLXNB1 is associated with osteoarthritis and prostate cancer	228.586	109.245	-2.08493						not determined
Pop1	Protein with high similarity to human POP1; which binds to POP4 and plays a role in ribosomal RNA processing; member of the ribonucleases P or MRP protein subunit POP1 family	490.76	224.806	-2.18859						not determined
Ppp1r3g	Member of the putative phosphatase regulatory subunit family; has low similarity to protein phosphatase 1 regulatory 6 (human PPP1R3D); which is the glycogen targeting subunit of protein phosphatase 1 that functions in glycogen metabolism in muscle	3823.09	10075.5	2.54912						not determined
Prlr	Prolactin receptor; involved in embryo implantation; decidualization; bone mineralization; and glucose homeostasis; acts in fertilization; mammary gland and islet development; human PRLR is associated with breast; prostate and pituitary neoplasms	160.387	51.7613	-3.24901						not determined
Rad51l1	RAD51-like 1; a putative DNA binding ATPase that mediates embryonic development; may play a role in DNA repair and meiotic recombination; human RAD51L1 is associated with pulmonary chondroid hamartoma; Meigs syndrome; and uterine neoplasms	50.1795	213.025	4.28709						not determined
Rcc1	Protein with strong similarity to human RCC1; which is a Ran guanyl-nucleotide exchange factor that acts in chromosome condensation and nucleocytoplasmic transport; contains seven regulator of chromosome condensation (RCC1) repeats	38.6904	175.857	4.53154						not determined
Rnase4	Protein with strong similarity to ribonuclease RNase A family 4 (rat Rnase4); which is a liver-type ribonuclease that displays higher activity for poly(U) compared with poly(C); contains a pancreatic ribonuclease domain	2264.66	5616.68	2.69447						not determined
Rnf43	Protein with strong similarity to human RNF43; which is an ubiquitin ligase that binds the human HAP95 nuclear protein to perhaps regulate cellular growth and functions in an autocrine manner in colorectal cancer	511.833	229.349	-2.23457						not determined
Rrp1b	Protein has a region of low similarity to S. cerevisiae RRP1; which is involved in rRNA processing and response to antibiotic	59.1766	128.789	2.37841						not determined
Rusc2	Protein with strong similarity to human RUSC2; which interacts with human RAB1B and may play a role in endoplasmic reticulum to Golgi transport; member of the RUN domain family; contains a Src homology 3 (SH3) domain and a variant SH3 domain	647.861	1479.79	2.25012						not determined
Scara5	Scavenger receptor class A member 5; a scavenger receptor that binds E. coli and S. aureus; binds serum ferritin to stimulate its endocytosis from the cell surface with consequent iron delivery	60.6636	132.594	2.77022						not determined
Sdc4	Syndecan 4; acts in angiogenesis; wound healing; and in skeletal muscle and arteriolar development; regulates focal adhesion and stress fiber formation; regulates Rac GTPase activity; human SDC4 is associated with myocardial infarction and mesothelioma	921.187	3314.19	3.70635						not determined
Serpina3c	Protein with strong similarity to mouse Serpina3m; which is involved in inflammatory response; contains a serpin (serine protease inhibitor) domain	4170.56	10978.2	2.78949						not determined
Slc26a10	solute carrier family 26, member 10	145.194	35.1146	-3.73213						not determined
Sucnr1	Succinate receptor 1; a GPCR that elevates cytosolic calcium ion concentration; mediates renin secretion into blood stream; regulates blood pressure; may play a role in generation of precursor metabolites and energy	255.257	68.1578	-3.83706						not determined
Tcea3	Transcription elongation factor A 3; acts in mRNA cleavage and transcription from RNA polymerase II promoter; may play a role in spermatogenesis	4862.22	2275.6	-2.01391						not determined
Tmie	Transmembrane inner ear; plays a role in inner ear morphogenesis; auditory receptor cell differentiation; and sound perception; human TMIE mutation causes severe prelingual deafness	129.762	42.1588	-3.07375						not determined
Tpm2	Tropomyosin 2 beta; interacts with Rrad; acts in actin filament organization; regulates heart and striated muscle contraction; human TPM2 is associated with nemaline myopathy; distal arthrogryposis; and breast and ovarian neoplasm	196.873	59.9155	-3.05252						not determined
Ubiad1	Protein with strong similarity to human UBIAD1; which inhibits cell proliferation; may act in regulation of cell shape and is associated with transitional cell carcinoma and prostate carcinoma; Schnyder crystalline corneal dystrophy	298.851	710.187	2.39496						not determined
Vps39	Vacuolar protein sorting 39; plays a role in lysosome organization; may be involved in binding of sperm to zona pellucida	129.423	368.591	2.86791						not determined
Wfdc2	Protein containing two WAP-type (Whey Acidic Protein) four-disulfide core domains; has high similarity to uncharacterized rat Wfdc2	1192.38	413.395	-2.9897						not determined
Zfp259	Zinc finger protein 259; a signal transducer that mediates Cajal body organization and biogenesis; axonogenesis; inner cell mass cell proliferation; microvillus biogenesis; neuroprotection; and establishment of protein localization; inhibits caspase	1155.72	449.384	-2.36199						not determined
